# Supplementary material for: Two-Sample Network Mendelian Randomization and Single-Cell Analysis Reveal the Causal Associations and Underlying Mechanisms Between Antihypertensive Drugs and Kidney Cancer
Source: J Cancer. 2025 Jun 12;16(8):2690–705. doi: 10.7150/jca.110850 (PMC12170992; doi:10.7150/jca.110850)
Supplement: Supplementary file 1 — Supplementary tables. [file jcav16p2690s1.xlsx]

## Sheet: Table S1
Table S1. Drug classes, substances, DrugBank ID, and corresponding target gene information.
Drug	Substance	Drugbank_id	Genes	Chromosome	Location
Antiadrenergic agents (including ganglion-blocking and peripherally acting)	betanidine	DB00217	ADRA2B	2	96778624..96782310
			ADRA2C	4	3768112..3770253
			KCNJ1	11	128707915..128737191
			ADRA2A	10	112836787..112840665
	debrisoquine	DB04840	SLC6A2	16	55689900..55740104
	guanethidine	DB01170	SLC6A2	16	55689900..55740104
	trimetaphan	DB01116	CHRNA10	11	3686817..3692614
			CHRNB4	15	78916453..78933552
			CHRNA3	15	78885394..78913338
	mecamylamine	DB00657	CHRNB4	15	78916453..78933552
			CHRNA3	15	78885394..78913338
	prazosin	DB00457	ADRA1A	8	26605667..26724795
			ADRA1D	20	4201277..4229934
			ADRA1B	5	159343489..159400019
			KCNH2	7	150642049..150675409
	indoramin	DB08950	ADRA1A	8	26605667..26724795
	doxazosin	DB00590	ADRA1A	8	26605667..26724795
			ADRA1D	20	4201277..4229934
			ADRA1B	5	159343489..159400019
			KCNH2	7	150642049..150675409
Alpha-adrenoceptor blockers	doxazosin	DB00590	ADRA1B	5	159343489..159400019
			ADRA1D	20	4201277..4229934
			ADRA1A	8	26605667..26724795
	indoramin	DB08950	ADRA1A	8	26605667..26724795
	metirosine	DB00765	TH	11	2185159..2193045
	phenoxybenzamine	DB00925	ADRA1A	8	26605667..26724795
			ADRA2A	10	112836787..112840665
	phentolamine	DB00692	ADRA2A	10	112836787..112840665
			ADRA1A	8	26605667..26724795
	prazosin	DB00457	ADRA1D	20	4201277..4229934
			ADRA1B	5	159343489..159400019
			ADRA1A	8	26605667..26724795
	tamsulosin	DB00706	ADRA1A	8	26605667..26724795
	terazosin	DB01162	ADRA1B	5	159343489..159400019
			ADRA1D	20	4201277..4229934
			ADRA1A	8	26605667..26724795
	terazosine	DB01162	ADRA1A	8	26605667..26724795
			ADRA1B	5	159343489..159400019
			ADRA1D	20	4201277..4229934
Angiotensin-II receptor antagonists	azilsartan	DB08822	AGTR1	3	148415690..148460790
	candesartan	DB13919	AGTR1	3	148415690..148460790
	eprosartan	DB00876	AGTR1	3	148415690..148460790
	irbesartan	DB01029	AGTR1	3	148415690..148460790
	losartan	DB00678	AGTR1	3	148415690..148460790
	olmesartan	DB00275	AGTR1	3	148415690..148460790
	tasosartan	DB01349	AGTR1	3	148415690..148460790
			AGTR2	X	115301997..115306227
	telmisartan	DB00966	PPARG	3	12328867..12475843
			AGTR1	3	148415690..148460790
	valsartan	DB00177	AGTR1	3	148415690..148460790
Angiotensin converting enzyme inhibitors	captopril	DB01197	ACE	17	61554422..61575734
			MMP2	16	55512742..55540603
			MMP9	20	44637547..44645200
			LTA4H	12	96394531..96437298
	cilazapril	DB01340	ACE	17	61554422..61575734
	enalapril	DB00584	ACE	17	61554422..61575734
	fosinopril	DB00492	ACE	17	61554422..61575734
	lisinopril	DB00722	ACE	17	61554422..61575734
			REN	1	204123947..204135465
	moexipril	DB00691	ACE	17	61554422..61575734
			ACE2	X	15536320..15625334
	perindopril	DB00790	ACE	17	61554422..61575734
	quinapril	DB00881	ACE	17	61554422..61575734
	ramipril	DB00178	ACE	17	61554422..61575734
			BDKRB1	14	96722547..96731100
	trandolapril	DB00519	ACE	17	61554422..61575734
Beta-adrenoceptor blockers	acebutolol	DB01193	ADRB1	10	115803625..115806663
	atenolol	DB00335	ADRB1	10	115803625..115806663
	alprenolol	DB00866	ADRB1	10	115803625..115806663
			ADRB2	5	148206174..148208186
			ADRB3	8	37820508..37824117
			HTR1A	5	63253701..63258272
	betaxolol	DB00195	ADRB1	10	115803625..115806663
	bisoprolol	DB00612	ADRB1	10	115803625..115806663
	carteolol	DB00521	ADRB1	10	115803625..115806663
			ADRB2	5	148206174..148208186
	carvedilol	DB01136	ADRB1	10	115803625..115806663
			ADRA1A	8	26605667..26724795
	celiprolol	DB04846	ADRB2	5	148206174..148208186
			ADRA2B	5	159343489..159400019
			ADRA2C	4	3768112..3770253
			ADRA2A	8	26605667..26724795
			ADRB1	10	115803625..115806663
	isoprenaline	DB01064	ADRB3	8	37820508..37824117
			ADRB1	10	115803625..115806663
			ADRB2	5	148206174..148208186
	labetalol	DB00598	ADRA1A	8	26605667..26724795
			ADRA1D	20	4201277..4229934
			ADRB2	5	148206174..148208186
			ADRA1B	5	159343489..159400019
			ADRB1	10	115803625..115806663
	metoprolol	DB00264	ADRB1	10	115803625..115806663
	nadolol	DB01203	ADRB1	10	115803625..115806663
	nebivolol	DB04861	ADRB1	10	115803625..115806663
	oxprenolol	DB01580	ADRB1	10	115803625..115806663
	pindolol	DB00960	ADRB1	10	115803625..115806663
			ADRB2	5	148206174..148208186
	practolol	DB01297	ADRB1	10	115803625..115806663
	propranolol	DB00571	ADRB1	10	115803625..115806663
			ADRB2	5	148206174..148208186
			ADRB3	8	37820508..37824117
			HTR1A	5	63253701..63258272
			HTR1B	6	78170641..78173208
	sotalol	DB00489	KCNH2	7	150642049..150675409
			ADRB2	5	148206174..148208186
			ADRB1	10	115803625..115806663
	timolol	DB00373	ADRB1	10	115803625..115806663
			ADRB2	5	148206174..148208186
Calcium channel blockers	amlodipine	DB00381	CACNA1D	3	53528638..53847760
			CACNA1C	12	2162153..2807116
			CACNB2	10	18429353..18832486
			CACNA2D1	7	81575760..82073272
			CACNA1S	1	201008640..201081554
			CACNA1F	X	49061523..49089802
	diltiazem	DB00343	CACNG1	17	65040670..65052913
	felodipine	DB01023	CACNA1C	12	2162153..2807116
			CACNA1D	3	53528638..53847760
			CACNB2	10	18429353..18832486
			CACNA2D1	7	81575760..82073272
			CACNA1S	1	201008640..201081554
			NR3C2	4	148999915..149365850
	isradipine	DB00270	CACNA1D	3	53528638..53847760
			CACNA2D2	3	50400044..50541675
			CACNA2D1	7	81575760..82073272
			CACNA1S	1	201008640..201081554
			CACNB2	10	18429353..18832486
			CACNA1C	12	2162153..2807116
			CACNA1H	16	1203106..1271768
	lacidipine	DB09236	CACNB3	12	49208263..49222724
			CACNB4	2	152689285..152955681
			CACNA1S	1	201008640..201081554
			CACNB2	10	18429353..18832486
			CACNA1F	X	49061523..49089802
			CACNA1D	3	53528638..53847760
			CACNB1	17	37329706..37353922
			CACNA1C	12	2162153..2807116
	lercanidipine	DB00528	CACNG1	17	65040670..65052913
	mibefradil	DB01388	CACNA1I	22	39966758..40085740
			CACNB3	12	49208263..49222724
			CACNB1	17	37329706..37353922
			CACNA1G	17	48638076..48704835
			CACNB2	10	18429353..18832486
			CACNA1C	12	2162153..2807116
			CACNB4	2	152689285..152955681
			CACNA1H	16	1203106..1271768
			CACNA1F	X	49061523..49089802
			CACNA1D	3	53528638..53847760
			CACNA1S	1	201008640..201081554
	nicardipine	DB00622	CACNB2	10	18429353..18832486
			CACNA2D1	7	81575760..82073272
			CACNA1C	12	2162153..2807116
			CACNA1D	3	53528638..53847760
	nifedipine	DB01115	CACNA2D1	7	81575760..82073272
			CACNA1S	1	201008640..201081554
			CACNA1C	12	2162153..2807116
			CACNB2	10	18429353..18832486
			CACNA1D	3	53528638..53847760
			CALM1	14	90862846..90874612
			KCNA1	12	5019071..5027422
	nimodipine	DB00393	CACNA1S	1	201008640..201081554
			CACNB2	10	18429353..18832486
			CACNB4	2	152689285..152955681
			CACNA1C	12	2162153..2807116
			CACNA1D	3	53528638..53847760
			CACNB1	17	37329706..37353922
			CACNB3	12	49208263..49222724
			CACNA1F	X	49061523..49089802
	nisoldipine	DB00401	CACNA1S	1	201008640..201081554
			CACNA1C	12	2162153..2807116
			CACNB2	10	18429353..18832486
			CACNA1D	3	53528638..53847760
			CACNA2D1	7	81575760..82073272
	nitrendipine	DB01054	CACNA1C	12	2162153..2807116
			CACNA2D1	7	81575760..82073272
			CACNB2	10	18429353..18832486
			CACNG1	17	65040670..65052913
			CACNA1D	3	53528638..53847760
			CACNA1S	1	201008640..201081554
			CACNA2D2	3	50400044..50541675
			CACNA1H	16	1203106..1271768
	nilvadipine	DB06712	CACNA1C	12	2162153..2807116
			CACNA2D1	7	81575760..82073272
			CACNB2	10	18429353..18832486
			CACNA1D	3	53528638..53847760
			CACNA1S	1	201008640..201081554
			CACNA2D3	3	54156579..55108584
	perhexiline	DB01074	CPT2	1	53662496..53679869
			CPT1A	11	68522088..68609384
			CPT1B	22	51007290..51017041
			MTOR	1	11166592..11322608
	verapamil	DB00661	CACNB4	2	152689285..152955681
			CACNA1S	1	201008640..201081554
			CACNB1	17	37329706..37353922
			CACNB3	12	49208263..49222724
			CACNA1C	12	2162153..2807116
			CACNB2	10	18429353..18832486
			CACNA1F	X	49061523..49089802
			CACNA1D	3	53528638..53847760
			CACNA1G	17	48638076..48704835
			CACNA1B	9	140772234..141019071
			CACNA1A	19	13317256..13617293
			KCNH2	7	150642049..150675409
			KCNJ11	11	17406795..17410893
			ADRA1A	8	26605667..26724795
			ADRA1B	5	159343489..159400019
			ADRA1D	20	4201277..4229934
Centrally acting antihypertensives	alseroxylon	DB09363	SLC18A2	10	119000625..119038941
	amobarbital	DB01351	GABRA5	15	27111866..27194355
			GABRA6	5	161112727..161129598
			GABRA3	X	151334706..151619787
			GABRA2	4	46245565..46392317
			GABRA1	5	161274197..161326977
			GABRA4	4	46920917..46995598
	clonidine	DB00575	ADRA2B	2	96778624..96782310
			ADRA2C	4	3768112..3770253
			ADRA2A	10	112836787..112840665
			ADRA1A	8	26605667..26724795
			ADRA1B	5	159343489..159400019
			ADRA1D	20	4201277..4229934
	methyldopa	DB00968	ADRA2A	10	112836787..112840665
	moxonidine	DB09242	ADRA2A	10	112836787..112840665
			NISCH	3	52489620..52527084
	reserpine	DB00206	SLC18A2	10	119000625..119038941
Loop diuretics	bumetanide	DB00887	SLC12A5	20	44650325..44688789
			SLC12A4	16	67977377..68002597
			SLC12A1	15	48498499..48596275
			SLC12A2	5	127419458..127525369
	etacrynic acid	DB00903	ATP1A1	1	116915866..116947396
			SLC12A1	15	48498499..48596275
	furosemide	DB00695	SLC12A1	15	48498499..48596275
			CA2	8	86376236..86393722
	piretanide	DB02925	SLC12A1	15	48498499..48596275
	torasemide	DB00214	SLC12A1	15	48498499..48596275
			SLC12A2	5	127419458..127525369
PSDs and aldosterone antagonists	amiloride	DB00594	SCNN1D	1	1215816..1227405
			SCNN1A	12	6456013..6486525
			SCNN1G	16	23194066..23228204
			SCNN1B	16	23313623..23392615
	eplerenone	DB00700	NR3C2	4	148999915..149365850
	spironolactone	DB00421	NR3C2	4	148999915..149365850
			NR3C1	5	142657496..142815077
			CYP11B2	8	143991975..143999259
			CYP17A1	10	104590288..104597170
			AR	X	66763863..66950461
	triamterene	DB00384	SCNN1G	16	23194066..23228204
			SCNN1A	12	6456013..6486525
			SCNN1B	16	23313623..23392615
Renin inhibitors	aliskiren	DB09026	REN	1	204123947..204135465
Thiazides and related diuretics	bendroflumethiazide	DB00436	SLC12A3	16	56899119..56949762
			KCNMA1	10	78629360..79397566
	chlorothiazide	DB00880	CA1	8	86239837..86290342
			SLC12A3	16	56899119..56949762
			CA2	8	86376236..86393722
	chlortalidone	DB00310	SLC12A1	15	48498499..48596275
	hydrochlorothiazide	DB00999	SLC12A3	16	56899119..56949762
			KCNMA1	10	78629360..79397566
	hydroflumethiazide	DB00774	SLC12A1	15	48498499..48596275
			SLC12A3	16	56899119..56949762
			CA1	8	86239837..86290342
			CA2	8	86376236..86393722
			CA4	17	58227334..58256382
			CA9	9	35673925..35681156
			CA12	15	63613577..63674045
	indapamide	DB00808	SLC12A3	16	56899119..56949762
	meprobamate	DB00371	GABRA3	X	151334706..151619787
			GABRA2	4	46245565..46392317
			GABRA1	5	161274197..161326977
			GABRB3	15	26788699..27018910
			GABRB1	4	47033584..47428464
			GABRA4	4	46920917..46995598
			GABRB2	5	160715443..160975410
			GABRQ	X	151806349..151826007
			GABRA5	15	27111866..27194355
			GABRG1	4	46037786..46126071
			GABRD	1	1950784..1962197
			GABRG3	15	27216328..27787130
			GABRG2	5	161494471..161582545
			GABRA6	5	161112727..161129598
			GABRP	5	170210729..170241051
			GABRE	X	151121596..151143148
	methyclothiazide	DB00232	SLC12A1	15	48498499..48596275
	metolazone	DB00524	SLC12A3	16	56899119..56949762
	polythiazide	DB01324	SLC12A3	16	56899119..56949762
	trichlormethiazide	DB01021	SLC12A3	16	56899119..56949762
			ATP1A1	1	116915866..116947396
			CA1	8	86239837..86290342
			CA2	8	86376236..86393722
			CA4	17	58227334..58256382
Vasodilator antihypertensives	ambrisentan	DB06403	EDNRA	4	148402249..148466106
	bosentan	DB00559	EDNRB	13	78469616..78549662
			EDNRA	4	148402249..148466106
	diazoxide	DB01119	KCNJ11	11	17406795..17410893
			CA2	8	86376236..86393722
			CA1	8	86239837..86290342
			KCNJ8	12	21917889..21927640
	hydralazine	DB01275	AOC3	17	41003216..41010141
			HIF1A	14	62162231..62214976
			P4HA1	10	74766975..74856624
	iloprost	DB01088	PTGIR	19	47123725..47128346
			PTGER1	19	14583278..14586166
	minoxidil	DB00350	KCNJ1	11	128707915..128737191
			ABCC9	12	21950323..22094360
			PTGS1	9	125132812..125157982
	nitroprusside	DB00325	NPR1	1	153651164..153666468
	sildenafil	DB00203	PDE5A	4	120415558..120549959
	sitaxentan	DB06268	EDNRA	4	148402249..148466106
	tadalafil	DB00820	PDE5A	4	120415558..120549959
Genelist
ADRA2B
ADRA2C
KCNJ1
ADRA2A
SLC6A2
CHRNA10
CHRNB4
CHRNA3
ADRA1A
ADRA1D
ADRA1B
KCNH2
TH
AGTR1
AGTR2
PPARG
ACE
MMP2
MMP9
LTA4H
REN
ACE2
BDKRB1
ADRB1
ADRB2
ADRB3
HTR1A
HTR1B
CACNA1D
CACNA1C
CACNB2
CACNA2D1
CACNA1S
CACNA1F
CACNG1
NR3C2
CACNA2D2
CACNA1H
CACNB3
CACNB4
CACNB1
CACNA1I
CACNA1G
CALM1
KCNA1
CACNA2D3
CPT2
CPT1A
CPT1B
MTOR
CACNA1B
CACNA1A
KCNJ11
SLC18A2
GABRA5
GABRA6
GABRA3
GABRA2
GABRA1
GABRA4
NISCH
SLC12A5
SLC12A4
SLC12A1
SLC12A2
ATP1A1
CA2
SCNN1D
SCNN1A
SCNN1G
SCNN1B
NR3C1
CYP11B2
CYP17A1
AR
SLC12A3
KCNMA1
CA1
CA4
CA9
CA12
GABRB3
GABRB1
GABRB2
GABRQ
GABRG1
GABRD
GABRG3
GABRG2
GABRP
GABRE
EDNRA
EDNRB
KCNJ8
AOC3
HIF1A
P4HA1
PTGIR
PTGER1
ABCC9
PTGS1
NPR1
PDE5A

## Sheet: Table S2
Table S2 Data sources used for MR analysis.
	Phenotype	Number of cases	Number of controls	Ancestry	Publication year	Source
Exposure	SBP	757,601 individuals	/	European	2018	ICBP
	eQTL of Genes	31,648 individuals	/	European	2018	eQTLGen
Mediator	Lymphocyte count || id:ebi-a-GCST90002316	524,923 individuals	/	European	2020	IEU open GWAS
	Red blood cell count || id:ebi-a-GCST90002363	545,203 individuals	/	European	2020	IEU open GWAS
	Triglycerides || id:ebi-a-GCST90018975	343,992 individuals	/	European	2021	IEU open GWAS
	Total cholesterol levels || id:ebi-a-GCST90025953	437,878 individuals	/	European	2021	IEU open GWAS
	White blood cell count || id:ebi-a-GCST90029003	503,190 individuals	/	European	2018	IEU open GWAS
	Phospholipid levels in IDL || id:ebi-a-GCST90092839	115,082 individuals	/	European	2022	IEU open GWAS
	Cholesterol levels in large LDL || id:ebi-a-GCST90092856	115,082 individuals	/	European	2022	IEU open GWAS
	Cholesteryl ester levels in large LDL || id:ebi-a-GCST90092858	115,082 individuals	/	European	2022	IEU open GWAS
	Total lipid levels in large LDL || id:ebi-a-GCST90092862	115,082 individuals	/	European	2022	IEU open GWAS
	Free cholesterol levels in LDL || id:ebi-a-GCST90092885	115,082 individuals	/	European	2022	IEU open GWAS
	Hip circumference || id:ieu-a-49	213,038 individuals	/	European	2015	GIANT
	Waist circumference || id:ieu-a-63	127,997 individuals	/	European	2015	GIANT
	Body mass index (BMI) || id:ukb-b-2303	454,884 individuals	/	European	2018	UKB
	Neutrophill count || id:ukb-d-30140_irnt	349,856 individuals	/	European	2018	UKB
	HDL cholesterol || id:ukb-d-30760_irnt	315,133 individuals	/	European	2018	UKB
Outcome	Hypertension	129909	354689	European	2021	UKB
	CAD	122733	424528	European	2018	UKB and CARDIoGRAMplusC4D consortium
	Kidney cancer	2223	287137	European	2023	FinnGen
	ccRCC	901	287137	European	2023	FinnGen
	pRCC	212	287137	European	2023	FinnGen
	chRCC	96	287137	European	2023	FinnGen
Abbreviations: BMI, body mass index; CAD, coronary artery disease; ccRCC, clear cell renal cell carcinoma; chRCC, chromophobe renal cell carcinoma; HDL, High density lipoprotein; ICBP, international consortium of blood pressure; IDL, Intermediate density lipoprotein; LDL, Low density lipoprotein; PCs, principal components; PEER, probabilistic estimation of expression residuals; pRCC, papillary re…

## Sheet: Table S3
Table S3. Genetic instruments for 12 antihypertensive drug classes.
Drugs	SNP	Effect allele	Other allele	Chromosome	Location	Effect allele frequency	Beta	Se	P value	F statistics
Antiadrenergic agents	rs28668041	C	T	4	3804074	0.4391	-0.16	0.0329	1.15e-06	23.6509
Antiadrenergic agents	rs7698832	A	T	4	4834691	0.5677	0.1551	0.0307	4.24e-07	25.5238
Antiadrenergic agents	rs4478172	C	A	4	7902003	0.2599	-0.166	0.0345	1.47e-06	23.1514
Antiadrenergic agents	rs2006754	A	G	4	14882122	0.4886	0.1551	0.0307	4.32e-07	25.5238
Antiadrenergic agents	rs6857060	A	G	4	14926218	0.5843	-0.1446	0.0314	4.06e-06	21.2068
Antiadrenergic agents	rs13150974	G	A	4	15041874	0.497	-0.1423	0.0303	2.65e-06	22.0558
Antiadrenergic agents	rs4698138	A	C	4	16209716	0.3775	0.1459	0.0312	2.88e-06	21.8676
Antiadrenergic agents	rs11734663	G	T	4	16867757	0.5185	0.1466	0.0302	1.18e-06	23.5642
Antiadrenergic agents	rs12640250	C	A	4	17792869	0.714	0.1875	0.0338	2.94e-08	30.7729
Antiadrenergic agents	rs6817306	C	T	4	17868058	0.1427	0.2414	0.0434	2.65e-08	30.9381
Antiadrenergic agents	rs979532	T	C	4	17901679	0.7361	0.287	0.0344	7.55e-17	69.6059
Antiadrenergic agents	rs2610990	G	A	4	18008232	0.7359	0.2903	0.0343	2.86e-17	71.6316
Antiadrenergic agents	rs6830062	C	T	4	18017730	0.1578	0.2419	0.0415	5.69e-09	33.9762
Antiadrenergic agents	rs113921625	C	T	4	18133262	0.0641	0.3451	0.064	6.9e-08	29.0756
Antiadrenergic agents	rs11945930	A	T	4	21135341	0.1919	0.1771	0.0384	4.01e-06	21.2703
Antiadrenergic agents	rs7680738	T	C	4	26306354	0.0884	-0.2894	0.0545	1.12e-07	28.197
Antiadrenergic agents	rs6847065	A	G	4	26407729	0.0843	-0.2699	0.0548	8.56e-07	24.2574
Antiadrenergic agents	rs4692549	T	C	4	26585881	0.4151	-0.1829	0.0312	4.66e-09	34.3651
Antiadrenergic agents	rs10939132	G	A	4	26692429	0.4713	-0.1464	0.0304	1.46e-06	23.1918
Antiadrenergic agents	rs55924432	T	C	4	26812737	0.401	0.2651	0.0317	5.7e-17	69.9358
Antiadrenergic agents	rs4488948	T	C	4	38327029	0.569	-0.2284	0.0313	2.72e-13	53.2479
Antiadrenergic agents	rs2046643	G	A	4	38372849	0.7078	-0.1887	0.0336	1.86e-08	31.5402
Antiadrenergic agents	rs2291434	T	G	4	38387244	0.5335	-0.2622	0.0303	5.1e-18	74.8823
Antiadrenergic agents	rs4073968	T	C	4	38491835	0.2748	-0.1636	0.0343	1.8e-06	22.7498
Antiadrenergic agents	rs75983064	A	G	4	38820691	0.0494	-0.3665	0.0801	4.71e-06	20.9354
Antiadrenergic agents	rs2381377	A	C	4	39395643	0.1881	-0.1842	0.0387	1.91e-06	22.6546
Antiadrenergic agents	rs7695121	C	T	4	40381489	0.2669	0.1608	0.0347	3.53e-06	21.474
Antiadrenergic agents	rs62301873	G	A	4	40603821	0.1057	0.2996	0.0497	1.6e-09	36.3387
Antiadrenergic agents	rs13132427	T	C	4	40635372	0.6712	-0.1515	0.0321	2.45e-06	22.2748
Antiadrenergic agents	rs73235665	T	C	4	40658559	0.225	-0.196	0.0387	4.2e-07	25.6501
Antiadrenergic agents	rs1540499	C	T	4	41786214	0.2215	0.17	0.0365	3.14e-06	21.6926
Antiadrenergic agents	rs34902074	A	G	4	45824701	0.1491	-0.2093	0.0458	4.96e-06	20.8836
Antiadrenergic agents	rs12511987	G	T	4	46595623	0.1774	0.2329	0.0399	5.39e-09	34.0716
Antiadrenergic agents	rs11939764	A	G	4	46699031	0.1807	0.2142	0.0398	7.12e-08	28.9649
Antiadrenergic agents	rs368609	G	A	4	48359761	0.636	0.2294	0.0316	3.93e-13	52.7001
Antiadrenergic agents	rs6838613	G	A	4	48476539	0.5204	-0.2185	0.0302	4.69e-13	52.3465
Antiadrenergic agents	rs776601	C	T	4	48612596	0.4728	-0.2185	0.0301	4.05e-13	52.6949
Antiadrenergic agents	rs62309747	A	G	4	48713862	0.4734	-0.2244	0.0304	1.59e-13	54.4876
Antiadrenergic agents	rs7665209	C	T	4	48814687	0.5252	0.2136	0.0302	1.52e-12	50.025
Antiadrenergic agents	rs12504699	A	G	4	48934298	0.3582	-0.2154	0.0316	8.88e-12	46.4639
Antiadrenergic agents	rs7674086	T	C	4	49091782	0.7049	-0.204	0.0359	1.34e-08	32.2902
Antiadrenergic agents	rs61794248	T	G	4	52680923	0.2856	0.2034	0.0358	1.34e-08	32.2801
Antiadrenergic agents	rs11133250	C	A	4	52801203	0.2797	0.1814	0.0339	9.2e-08	28.6335
Antiadrenergic agents	rs510590	A	G	4	52910411	0.7111	-0.1753	0.0336	1.87e-07	27.2197
Antiadrenergic agents	rs62338689	A	G	4	53010877	0.215	0.1681	0.0368	4.91e-06	20.866
Antiadrenergic agents	rs60991988	G	T	4	54801228	0.1069	-0.3789	0.0498	2.82e-14	57.8881
Antiadrenergic agents	rs6554163	A	T	4	55102559	0.2124	0.229	0.037	6.35e-10	38.306
Antiadrenergic agents	rs1507971	A	C	4	55364078	0.1859	-0.1831	0.0388	2.42e-06	22.2696
Antiadrenergic agents	rs525271	T	C	4	56248954	0.294	0.2336	0.0331	1.67e-12	49.8068
Antiadrenergic agents	rs10462033	T	G	4	56377719	0.2759	0.1938	0.0337	9.31e-09	33.0709
Antiadrenergic agents	rs3805389	A	G	4	56482750	0.2628	0.2305	0.0342	1.66e-11	45.4243
Antiadrenergic agents	rs12500837	C	T	4	56494039	0.249	-0.1827	0.0353	2.3e-07	26.7872
Antiadrenergic agents	rs7666525	G	T	4	63521156	0.4524	0.1454	0.0303	1.58e-06	23.0273
Antiadrenergic agents	rs13107261	A	G	4	63768826	0.3687	-0.1778	0.0314	1.57e-08	32.0629
Antiadrenergic agents	rs62303260	T	G	4	77286660	0.253	0.1976	0.0346	1.17e-08	32.6152
Antiadrenergic agents	rs10008637	C	T	4	77414144	0.4595	-0.2157	0.0302	9.24e-13	51.0135
Antiadrenergic agents	rs78054636	T	C	4	80873617	0.1471	-0.2237	0.0431	2.07e-07	26.9387
Antiadrenergic agents	rs59592559	C	A	4	81061449	0.0951	-0.2909	0.0539	6.91e-08	29.1279
Antiadrenergic agents	rs79059900	T	C	4	81081055	0.0554	0.5239	0.0718	2.96e-13	53.2411
Antiadrenergic agents	rs17465728	T	C	4	81153992	0.1917	0.2129	0.039	4.89e-08	29.8003
Antiadrenergic agents	rs56190605	G	A	4	81162062	0.1532	-0.3873	0.0426	9.09e-20	82.6561
Antiadrenergic agents	rs12509595	C	T	4	81182554	0.2923	0.8367	0.0334	2.55e-138	627.546
Antiadrenergic agents	rs113087495	C	T	4	81182951	0.0331	0.6079	0.0888	7.54e-12	46.8638
Antiadrenergic agents	rs2290755	C	A	4	81214116	0.2395	0.2343	0.0376	4.69e-10	38.83
Antiadrenergic agents	rs60909079	C	G	4	83830244	0.2492	-0.2114	0.0351	1.73e-09	36.2739
Antiadrenergic agents	rs1379617	C	T	4	83952862	0.2485	-0.2167	0.0359	1.54e-09	36.4358
Antiadrenergic agents	rs78527768	T	G	4	86613919	0.0236	0.6456	0.1044	6.21e-10	38.2406
Antiadrenergic agents	rs17010957	C	T	4	86719165	0.1463	0.534	0.043	1.78e-35	154.221
Antiadrenergic agents	rs116208713	G	T	4	86917834	0.0686	0.454	0.0637	1.04e-12	50.7963
Antiadrenergic agents	rs13149209	C	T	4	89750668	0.2227	-0.281	0.0367	1.97e-14	58.6245
Antiadrenergic agents	rs1964516	T	C	4	89875909	0.504	0.1578	0.0302	1.82e-07	27.3023
Antiadrenergic agents	rs77963846	C	T	4	89960213	0.0973	-0.256	0.0513	6.16e-07	24.9026
Antiadrenergic agents	rs1708678	G	A	4	89976467	0.5961	-0.1463	0.0308	1.98e-06	22.5624
Antiadrenergic agents	rs1347345	A	G	4	95938386	0.6179	-0.1806	0.0312	6.91e-09	33.5062
Antiadrenergic agents	rs2289044	G	A	4	96077383	0.5958	-0.1704	0.0307	2.91e-08	30.8078
Antiadrenergic agents	rs7924416	T	C	11	128764180	0.2668	0.1746	0.0353	7.57e-07	24.4646
Antiadrenergic agents	rs1764975	A	T	20	4101290	0.7954	0.2819	0.0379	1.08e-13	55.3236
Antiadrenergic agents	rs45471201	T	C	8	26515138	0.1006	0.2588	0.0511	4.14e-07	25.6499
Antiadrenergic agents	rs7835853	T	C	8	26662246	0.208	0.186	0.0373	6.09e-07	24.8661
Antiadrenergic agents	rs17296809	C	T	8	26706343	0.0565	0.3322	0.0658	4.43e-07	25.4886
Antiadrenergic agents	rs2046187	A	G	8	26812434	0.4074	-0.1433	0.0308	3.28e-06	21.6466
Antiadrenergic agents	rs45471201	T	C	8	26515138	0.1006	0.2588	0.0511	4.14e-07	25.6499
Antiadrenergic agents	rs7835853	T	C	8	26662246	0.208	0.186	0.0373	6.09e-07	24.8661
Antiadrenergic agents	rs17296809	C	T	8	26706343	0.0565	0.3322	0.0658	4.43e-07	25.4886
Antiadrenergic agents	rs2046187	A	G	8	26812434	0.4074	-0.1433	0.0308	3.28e-06	21.6466
Antiadrenergic agents	rs740956	C	T	7	150598440	0.4331	-0.2001	0.0305	5.21e-11	43.0421
Antiadrenergic agents	rs79043825	A	C	7	150618901	0.0395	0.3933	0.0807	1.08e-06	23.752
Antiadrenergic agents	rs3807375	T	C	7	150667210	0.3635	-0.1624	0.0316	2.85e-07	26.4117
Antiadrenergic agents	rs3918226	T	C	7	150690176	0.0811	0.664	0.0575	8.46e-31	133.352
Antiadrenergic agents	rs891511	A	G	7	150704843	0.3335	-0.3506	0.0333	6.13e-26	110.85
Alpha-adrenoceptor blockers	rs1764975	A	T	20	4101290	0.7954	0.2819	0.0379	1.08e-13	55.3236
Alpha-adrenoceptor blockers	rs45471201	T	C	8	26515138	0.1006	0.2588	0.0511	4.14e-07	25.6499
Alpha-adrenoceptor blockers	rs7835853	T	C	8	26662246	0.208	0.186	0.0373	6.09e-07	24.8661
Alpha-adrenoceptor blockers	rs17296809	C	T	8	26706343	0.0565	0.3322	0.0658	4.43e-07	25.4886
Alpha-adrenoceptor blockers	rs2046187	A	G	8	26812434	0.4074	-0.1433	0.0308	3.28e-06	21.6466
Alpha-adrenoceptor blockers	rs12575785	T	C	11	2108794	0.2553	0.2005	0.0349	9.38e-09	33.0048
Alpha-adrenoceptor blockers	rs74048200	G	A	11	2120298	0.086	0.422	0.0574	1.9e-13	54.0505
Alpha-adrenoceptor blockers	rs72851023	T	C	11	2130620	0.0756	-0.3212	0.0604	1.06e-07	28.2798
Alpha-adrenoceptor blockers	rs3741210	G	A	11	2169540	0.264	0.2035	0.0354	9.26e-09	33.0462
Angiotensin-II receptor antagonists	rs9989973	C	G	3	12499264	0.4256	0.1521	0.0308	7.59e-07	24.3869
Angiotensin-II receptor antagonists	rs116531221	G	A	3	12554731	0.0149	-0.6483	0.1387	2.93e-06	21.8473
Angiotensin converting enzyme inhibitors	rs28656895	T	C	17	61456256	0.2337	-0.1938	0.0357	5.54e-08	29.4693
Angiotensin converting enzyme inhibitors	rs8077276	A	G	17	61547562	0.6201	-0.2949	0.0314	5.15e-21	88.2042
Angiotensin converting enzyme inhibitors	rs28656895	T	C	17	61456256	0.2337	-0.1938	0.0357	5.54e-08	29.4693
Angiotensin converting enzyme inhibitors	rs8077276	A	G	17	61547562	0.6201	-0.2949	0.0314	5.15e-21	88.2042
Angiotensin converting enzyme inhibitors	rs16852778	T	C	1	204051441	0.1573	0.2287	0.0426	7.7e-08	28.8212
Angiotensin converting enzyme inhibitors	rs141660869	C	A	1	204113987	0.0298	-0.4866	0.0919	1.21e-07	28.0357
Beta-adrenoceptor blockers	rs11196553	T	C	10	115710997	0.045	0.6252	0.074	2.89e-17	71.3795
Beta-adrenoceptor blockers	rs78793615	T	C	10	115718544	0.0213	-0.5387	0.1099	9.46e-07	24.0269
Beta-adrenoceptor blockers	rs460718	G	A	10	115721364	0.6734	0.2764	0.0324	1.36e-17	72.7755
Beta-adrenoceptor blockers	rs10787510	G	A	10	115747742	0.524	0.1599	0.0308	2.06e-07	26.9522
Beta-adrenoceptor blockers	rs11196597	A	G	10	115788094	0.133	0.2858	0.0458	4.23e-10	38.9397
Beta-adrenoceptor blockers	rs740746	A	G	10	115792787	0.7318	0.4557	0.0342	1.42e-40	177.543
Beta-adrenoceptor blockers	rs17875473	T	C	10	115800294	0.0871	0.3283	0.0552	2.66e-09	35.3722
Beta-adrenoceptor blockers	rs68122733	G	A	10	115831533	0.1718	-0.3343	0.0406	1.69e-16	67.7984
Beta-adrenoceptor blockers	rs143854972	A	G	10	115843445	0.0578	0.4306	0.0664	8.89e-11	42.0543
Beta-adrenoceptor blockers	rs11196627	C	T	10	115845762	0.3921	0.156	0.0318	9.39e-07	24.0654
Beta-adrenoceptor blockers	rs45471201	T	C	8	26515138	0.1006	0.2588	0.0511	4.14e-07	25.6499
Beta-adrenoceptor blockers	rs7835853	T	C	8	26662246	0.208	0.186	0.0373	6.09e-07	24.8661
Beta-adrenoceptor blockers	rs17296809	C	T	8	26706343	0.0565	0.3322	0.0658	4.43e-07	25.4886
Beta-adrenoceptor blockers	rs2046187	A	G	8	26812434	0.4074	-0.1433	0.0308	3.28e-06	21.6466
Beta-adrenoceptor blockers	rs1764975	A	T	20	4101290	0.7954	0.2819	0.0379	1.08e-13	55.3236
Beta-adrenoceptor blockers	rs740956	C	T	7	150598440	0.4331	-0.2001	0.0305	5.21e-11	43.0421
Beta-adrenoceptor blockers	rs79043825	A	C	7	150618901	0.0395	0.3933	0.0807	1.08e-06	23.752
Beta-adrenoceptor blockers	rs3807375	T	C	7	150667210	0.3635	-0.1624	0.0316	2.85e-07	26.4117
Beta-adrenoceptor blockers	rs3918226	T	C	7	150690176	0.0811	0.664	0.0575	8.46e-31	133.352
Beta-adrenoceptor blockers	rs891511	A	G	7	150704843	0.3335	-0.3506	0.0333	6.13e-26	110.85
Beta-adrenoceptor blockers	rs28668041	C	T	4	3804074	0.4391	-0.16	0.0329	1.15e-06	23.6509
Beta-adrenoceptor blockers	rs45471201	T	C	8	26515138	0.1006	0.2588	0.0511	4.14e-07	25.6499
Beta-adrenoceptor blockers	rs7835853	T	C	8	26662246	0.208	0.186	0.0373	6.09e-07	24.8661
Beta-adrenoceptor blockers	rs17296809	C	T	8	26706343	0.0565	0.3322	0.0658	4.43e-07	25.4886
Beta-adrenoceptor blockers	rs2046187	A	G	8	26812434	0.4074	-0.1433	0.0308	3.28e-06	21.6466
Calcium channel blockers	rs114718455	G	A	3	53464055	0.0336	0.5102	0.0905	1.72e-08	31.7821
Calcium channel blockers	rs3821843	A	G	3	53558012	0.6808	0.3373	0.0335	6.56e-24	101.378
Calcium channel blockers	rs114987861	A	G	3	53605712	0.0284	0.5289	0.0958	3.36e-08	30.48
Calcium channel blockers	rs113210396	T	G	3	53612327	0.0451	-0.4338	0.077	1.76e-08	31.7392
Calcium channel blockers	rs3774468	G	T	3	53629706	0.3821	0.145	0.0316	4.44e-06	21.0553
Calcium channel blockers	rs116535016	A	G	3	53645516	0.0224	0.5015	0.1074	3.01e-06	21.8038
Calcium channel blockers	rs7340705	C	T	3	53734443	0.3268	0.2425	0.0322	4.87e-14	56.7167
Calcium channel blockers	rs2241808	T	C	3	53856653	0.5376	0.1503	0.0304	7.68e-07	24.4439
Calcium channel blockers	rs62250937	C	T	3	53870318	0.0893	-0.3238	0.056	7.28e-09	33.4331
Calcium channel blockers	rs143459027	T	C	12	2212867	0.0298	0.4374	0.0952	4.36e-06	21.1097
Calcium channel blockers	rs2239046	A	G	12	2434419	0.6817	0.2082	0.0322	9.58e-11	41.807
Calcium channel blockers	rs714277	T	C	12	2514270	0.2834	0.1986	0.0333	2.38e-09	35.5688
Calcium channel blockers	rs4765961	C	T	12	2668472	0.1681	-0.2052	0.0404	3.74e-07	25.7983
Calcium channel blockers	rs1891392	C	T	10	18336421	0.7129	-0.2276	0.0334	9.02e-12	46.4355
Calcium channel blockers	rs2488152	G	A	10	18355456	0.1045	0.3769	0.0495	2.54e-14	57.975
Calcium channel blockers	rs76304369	T	C	10	18359213	0.0128	0.7288	0.1376	1.19e-07	28.053
Calcium channel blockers	rs75699707	A	G	10	18359294	0.0264	-0.5761	0.1028	2.1e-08	31.4057
Calcium channel blockers	rs7079408	G	A	10	18377343	0.3067	-0.1768	0.0329	7.58e-08	28.8783
Calcium channel blockers	rs74688261	G	A	10	18412294	0.0749	0.2691	0.0577	3.11e-06	21.7508
Calcium channel blockers	rs1888693	A	G	10	18440444	0.3449	0.3858	0.0317	4.69e-34	148.117
Calcium channel blockers	rs16916914	C	T	10	18457722	0.0369	0.5636	0.0806	2.72e-12	48.8957
Calcium channel blockers	rs7076319	G	A	10	18459450	0.2661	0.321	0.0341	5.07e-21	88.6136
Calcium channel blockers	rs61278674	G	A	10	18481737	0.0938	0.3298	0.054	1.03e-09	37.3003
Calcium channel blockers	rs1779246	A	G	10	18506911	0.7957	-0.2964	0.0377	3.47e-15	61.812
Calcium channel blockers	rs10828399	A	G	10	18553968	0.5218	-0.1947	0.0302	1.1e-10	41.564
Calcium channel blockers	rs79666207	C	T	10	18583840	0.0176	-0.6277	0.1219	2.61e-07	26.5152
Calcium channel blockers	rs10828452	T	A	10	18592450	0.207	-0.3046	0.0388	4.2e-15	61.6304
Calcium channel blockers	rs10828542	G	A	10	18627285	0.3863	-0.1817	0.0311	5.18e-09	34.1341
Calcium channel blockers	rs12780039	C	G	10	18678987	0.121	0.2852	0.047	1.26e-09	36.8216
Calcium channel blockers	rs7096168	A	T	10	18693174	0.1999	0.1794	0.0379	2.2e-06	22.4061
Calcium channel blockers	rs112133583	T	C	10	18695681	0.0299	-0.5546	0.0973	1.18e-08	32.4887
Calcium channel blockers	rs11014170	A	G	10	18710991	0.0206	-0.6701	0.115	5.61e-09	33.9533
Calcium channel blockers	rs7923191	G	A	10	18727901	0.2082	0.369	0.0376	1.09e-22	96.311
Calcium channel blockers	rs12258967	G	C	10	18727959	0.2953	-0.6327	0.0337	1.08e-78	352.48
Calcium channel blockers	rs72786098	A	G	10	18729855	0.0322	-0.5033	0.0883	1.18e-08	32.4886
Calcium channel blockers	rs1998822	G	A	10	18755664	0.2766	0.1958	0.0343	1.15e-08	32.5864
Calcium channel blockers	rs71497251	A	C	10	18781265	0.1876	0.2032	0.0396	2.89e-07	26.3303
Calcium channel blockers	rs7080574	C	G	10	18788342	0.4144	-0.1596	0.0335	1.88e-06	22.6973
Calcium channel blockers	rs4748474	A	G	10	18790727	0.5214	0.1946	0.0304	1.61e-10	40.9767
Calcium channel blockers	rs809454	T	C	3	50590675	0.8572	-0.2164	0.0433	5.83e-07	24.9768
Calcium channel blockers	rs11641374	A	C	16	1347717	0.5995	-0.1943	0.0309	3.26e-10	39.5392
Calcium channel blockers	rs150857355	C	G	12	49209340	0.0217	0.9406	0.1122	5.2e-17	70.2786
Calcium channel blockers	rs11168777	T	C	12	49282143	0.0216	-0.5646	0.1138	6.97e-07	24.6148
Calcium channel blockers	rs2345633	C	T	2	152946604	0.3957	-0.1554	0.0309	4.77e-07	25.292
Calcium channel blockers	rs878619	G	A	17	48633271	0.3839	-0.1429	0.0311	4.29e-06	21.1126
Calcium channel blockers	rs653264	A	G	11	68699775	0.5345	0.1405	0.0303	3.6e-06	21.5014
Calcium channel blockers	rs11581010	G	A	1	11212458	0.2343	-0.1867	0.0358	1.81e-07	27.197
Calcium channel blockers	rs2982373	A	G	1	11377114	0.2906	-0.1612	0.0344	2.75e-06	21.959
Calcium channel blockers	rs878619	G	A	17	48633271	0.3839	-0.1429	0.0311	4.29e-06	21.1126
Calcium channel blockers	rs740956	C	T	7	150598440	0.4331	-0.2001	0.0305	5.21e-11	43.0421
Calcium channel blockers	rs79043825	A	C	7	150618901	0.0395	0.3933	0.0807	1.08e-06	23.752
Calcium channel blockers	rs3807375	T	C	7	150667210	0.3635	-0.1624	0.0316	2.85e-07	26.4117
Calcium channel blockers	rs3918226	T	C	7	150690176	0.0811	0.664	0.0575	8.46e-31	133.352
Calcium channel blockers	rs891511	A	G	7	150704843	0.3335	-0.3506	0.0333	6.13e-26	110.85
Calcium channel blockers	rs12146652	A	C	11	17384542	0.6148	-0.3577	0.031	9e-31	133.141
Calcium channel blockers	rs45471201	T	C	8	26515138	0.1006	0.2588	0.0511	4.14e-07	25.6499
Calcium channel blockers	rs7835853	T	C	8	26662246	0.208	0.186	0.0373	6.09e-07	24.8661
Calcium channel blockers	rs17296809	C	T	8	26706343	0.0565	0.3322	0.0658	4.43e-07	25.4886
Calcium channel blockers	rs2046187	A	G	8	26812434	0.4074	-0.1433	0.0308	3.28e-06	21.6466
Calcium channel blockers	rs1764975	A	T	20	4101290	0.7954	0.2819	0.0379	1.08e-13	55.3236
Centrally acting antihypertensives	rs28668041	C	T	4	3804074	0.4391	-0.16	0.0329	1.15e-06	23.6509
Centrally acting antihypertensives	rs7698832	A	T	4	4834691	0.5677	0.1551	0.0307	4.24e-07	25.5238
Centrally acting antihypertensives	rs4478172	C	A	4	7902003	0.2599	-0.166	0.0345	1.47e-06	23.1514
Centrally acting antihypertensives	rs2006754	A	G	4	14882122	0.4886	0.1551	0.0307	4.32e-07	25.5238
Centrally acting antihypertensives	rs6857060	A	G	4	14926218	0.5843	-0.1446	0.0314	4.06e-06	21.2068
Centrally acting antihypertensives	rs13150974	G	A	4	15041874	0.497	-0.1423	0.0303	2.65e-06	22.0558
Centrally acting antihypertensives	rs4698138	A	C	4	16209716	0.3775	0.1459	0.0312	2.88e-06	21.8676
Centrally acting antihypertensives	rs11734663	G	T	4	16867757	0.5185	0.1466	0.0302	1.18e-06	23.5642
Centrally acting antihypertensives	rs12640250	C	A	4	17792869	0.714	0.1875	0.0338	2.94e-08	30.7729
Centrally acting antihypertensives	rs6817306	C	T	4	17868058	0.1427	0.2414	0.0434	2.65e-08	30.9381
Centrally acting antihypertensives	rs979532	T	C	4	17901679	0.7361	0.287	0.0344	7.55e-17	69.6059
Centrally acting antihypertensives	rs2610990	G	A	4	18008232	0.7359	0.2903	0.0343	2.86e-17	71.6316
Centrally acting antihypertensives	rs6830062	C	T	4	18017730	0.1578	0.2419	0.0415	5.69e-09	33.9762
Centrally acting antihypertensives	rs113921625	C	T	4	18133262	0.0641	0.3451	0.064	6.9e-08	29.0756
Centrally acting antihypertensives	rs11945930	A	T	4	21135341	0.1919	0.1771	0.0384	4.01e-06	21.2703
Centrally acting antihypertensives	rs7680738	T	C	4	26306354	0.0884	-0.2894	0.0545	1.12e-07	28.197
Centrally acting antihypertensives	rs6847065	A	G	4	26407729	0.0843	-0.2699	0.0548	8.56e-07	24.2574
Centrally acting antihypertensives	rs4692549	T	C	4	26585881	0.4151	-0.1829	0.0312	4.66e-09	34.3651
Centrally acting antihypertensives	rs10939132	G	A	4	26692429	0.4713	-0.1464	0.0304	1.46e-06	23.1918
Centrally acting antihypertensives	rs55924432	T	C	4	26812737	0.401	0.2651	0.0317	5.7e-17	69.9358
Centrally acting antihypertensives	rs4488948	T	C	4	38327029	0.569	-0.2284	0.0313	2.72e-13	53.2479
Centrally acting antihypertensives	rs2046643	G	A	4	38372849	0.7078	-0.1887	0.0336	1.86e-08	31.5402
Centrally acting antihypertensives	rs2291434	T	G	4	38387244	0.5335	-0.2622	0.0303	5.1e-18	74.8823
Centrally acting antihypertensives	rs4073968	T	C	4	38491835	0.2748	-0.1636	0.0343	1.8e-06	22.7498
Centrally acting antihypertensives	rs75983064	A	G	4	38820691	0.0494	-0.3665	0.0801	4.71e-06	20.9354
Centrally acting antihypertensives	rs2381377	A	C	4	39395643	0.1881	-0.1842	0.0387	1.91e-06	22.6546
Centrally acting antihypertensives	rs7695121	C	T	4	40381489	0.2669	0.1608	0.0347	3.53e-06	21.474
Centrally acting antihypertensives	rs62301873	G	A	4	40603821	0.1057	0.2996	0.0497	1.6e-09	36.3387
Centrally acting antihypertensives	rs13132427	T	C	4	40635372	0.6712	-0.1515	0.0321	2.45e-06	22.2748
Centrally acting antihypertensives	rs73235665	T	C	4	40658559	0.225	-0.196	0.0387	4.2e-07	25.6501
Centrally acting antihypertensives	rs1540499	C	T	4	41786214	0.2215	0.17	0.0365	3.14e-06	21.6926
Centrally acting antihypertensives	rs34902074	A	G	4	45824701	0.1491	-0.2093	0.0458	4.96e-06	20.8836
Centrally acting antihypertensives	rs12511987	G	T	4	46595623	0.1774	0.2329	0.0399	5.39e-09	34.0716
Centrally acting antihypertensives	rs11939764	A	G	4	46699031	0.1807	0.2142	0.0398	7.12e-08	28.9649
Centrally acting antihypertensives	rs368609	G	A	4	48359761	0.636	0.2294	0.0316	3.93e-13	52.7001
Centrally acting antihypertensives	rs6838613	G	A	4	48476539	0.5204	-0.2185	0.0302	4.69e-13	52.3465
Centrally acting antihypertensives	rs776601	C	T	4	48612596	0.4728	-0.2185	0.0301	4.05e-13	52.6949
Centrally acting antihypertensives	rs62309747	A	G	4	48713862	0.4734	-0.2244	0.0304	1.59e-13	54.4876
Centrally acting antihypertensives	rs7665209	C	T	4	48814687	0.5252	0.2136	0.0302	1.52e-12	50.025
Centrally acting antihypertensives	rs12504699	A	G	4	48934298	0.3582	-0.2154	0.0316	8.88e-12	46.4639
Centrally acting antihypertensives	rs7674086	T	C	4	49091782	0.7049	-0.204	0.0359	1.34e-08	32.2902
Centrally acting antihypertensives	rs61794248	T	G	4	52680923	0.2856	0.2034	0.0358	1.34e-08	32.2801
Centrally acting antihypertensives	rs11133250	C	A	4	52801203	0.2797	0.1814	0.0339	9.2e-08	28.6335
Centrally acting antihypertensives	rs510590	A	G	4	52910411	0.7111	-0.1753	0.0336	1.87e-07	27.2197
Centrally acting antihypertensives	rs62338689	A	G	4	53010877	0.215	0.1681	0.0368	4.91e-06	20.866
Centrally acting antihypertensives	rs60991988	G	T	4	54801228	0.1069	-0.3789	0.0498	2.82e-14	57.8881
Centrally acting antihypertensives	rs6554163	A	T	4	55102559	0.2124	0.229	0.037	6.35e-10	38.306
Centrally acting antihypertensives	rs1507971	A	C	4	55364078	0.1859	-0.1831	0.0388	2.42e-06	22.2696
Centrally acting antihypertensives	rs525271	T	C	4	56248954	0.294	0.2336	0.0331	1.67e-12	49.8068
Centrally acting antihypertensives	rs10462033	T	G	4	56377719	0.2759	0.1938	0.0337	9.31e-09	33.0709
Centrally acting antihypertensives	rs3805389	A	G	4	56482750	0.2628	0.2305	0.0342	1.66e-11	45.4243
Centrally acting antihypertensives	rs12500837	C	T	4	56494039	0.249	-0.1827	0.0353	2.3e-07	26.7872
Centrally acting antihypertensives	rs7666525	G	T	4	63521156	0.4524	0.1454	0.0303	1.58e-06	23.0273
Centrally acting antihypertensives	rs13107261	A	G	4	63768826	0.3687	-0.1778	0.0314	1.57e-08	32.0629
Centrally acting antihypertensives	rs62303260	T	G	4	77286660	0.253	0.1976	0.0346	1.17e-08	32.6152
Centrally acting antihypertensives	rs10008637	C	T	4	77414144	0.4595	-0.2157	0.0302	9.24e-13	51.0135
Centrally acting antihypertensives	rs78054636	T	C	4	80873617	0.1471	-0.2237	0.0431	2.07e-07	26.9387
Centrally acting antihypertensives	rs59592559	C	A	4	81061449	0.0951	-0.2909	0.0539	6.91e-08	29.1279
Centrally acting antihypertensives	rs79059900	T	C	4	81081055	0.0554	0.5239	0.0718	2.96e-13	53.2411
Centrally acting antihypertensives	rs17465728	T	C	4	81153992	0.1917	0.2129	0.039	4.89e-08	29.8003
Centrally acting antihypertensives	rs56190605	G	A	4	81162062	0.1532	-0.3873	0.0426	9.09e-20	82.6561
Centrally acting antihypertensives	rs12509595	C	T	4	81182554	0.2923	0.8367	0.0334	2.55e-138	627.546
Centrally acting antihypertensives	rs113087495	C	T	4	81182951	0.0331	0.6079	0.0888	7.54e-12	46.8638
Centrally acting antihypertensives	rs2290755	C	A	4	81214116	0.2395	0.2343	0.0376	4.69e-10	38.83
Centrally acting antihypertensives	rs60909079	C	G	4	83830244	0.2492	-0.2114	0.0351	1.73e-09	36.2739
Centrally acting antihypertensives	rs1379617	C	T	4	83952862	0.2485	-0.2167	0.0359	1.54e-09	36.4358
Centrally acting antihypertensives	rs78527768	T	G	4	86613919	0.0236	0.6456	0.1044	6.21e-10	38.2406
Centrally acting antihypertensives	rs17010957	C	T	4	86719165	0.1463	0.534	0.043	1.78e-35	154.221
Centrally acting antihypertensives	rs116208713	G	T	4	86917834	0.0686	0.454	0.0637	1.04e-12	50.7963
Centrally acting antihypertensives	rs13149209	C	T	4	89750668	0.2227	-0.281	0.0367	1.97e-14	58.6245
Centrally acting antihypertensives	rs1964516	T	C	4	89875909	0.504	0.1578	0.0302	1.82e-07	27.3023
Centrally acting antihypertensives	rs77963846	C	T	4	89960213	0.0973	-0.256	0.0513	6.16e-07	24.9026
Centrally acting antihypertensives	rs1708678	G	A	4	89976467	0.5961	-0.1463	0.0308	1.98e-06	22.5624
Centrally acting antihypertensives	rs1347345	A	G	4	95938386	0.6179	-0.1806	0.0312	6.91e-09	33.5062
Centrally acting antihypertensives	rs2289044	G	A	4	96077383	0.5958	-0.1704	0.0307	2.91e-08	30.8078
Centrally acting antihypertensives	rs45471201	T	C	8	26515138	0.1006	0.2588	0.0511	4.14e-07	25.6499
Centrally acting antihypertensives	rs7835853	T	C	8	26662246	0.208	0.186	0.0373	6.09e-07	24.8661
Centrally acting antihypertensives	rs17296809	C	T	8	26706343	0.0565	0.3322	0.0658	4.43e-07	25.4886
Centrally acting antihypertensives	rs2046187	A	G	8	26812434	0.4074	-0.1433	0.0308	3.28e-06	21.6466
Centrally acting antihypertensives	rs1764975	A	T	20	4101290	0.7954	0.2819	0.0379	1.08e-13	55.3236
Loop diuretics	rs62373688	A	T	5	127352807	0.1306	0.2742	0.0454	1.58e-09	36.4772
Loop diuretics	rs6860245	C	G	5	127367998	0.2435	-0.2112	0.0353	2.1e-09	35.7962
Loop diuretics	rs4836365	A	C	5	127476770	0.1129	0.3483	0.0478	3.15e-13	53.0946
Loop diuretics	rs3101725	C	T	5	127524018	0.7583	0.1979	0.0356	2.75e-08	30.9023
Loop diuretics	rs17676242	A	G	5	127589648	0.0915	0.4156	0.0533	6.62e-15	60.7989
PSDs and aldosterone antagonists	rs6667998	A	G	1	1159540	0.0575	-0.3419	0.0675	4.1e-07	25.656
PSDs and aldosterone antagonists	rs307359	G	A	1	1280014	0.9309	0.3786	0.0648	5.17e-09	34.1358
PSDs and aldosterone antagonists	rs7463212	A	T	8	143991858	0.5445	-0.2753	0.0305	1.81e-19	81.4726
PSDs and aldosterone antagonists	rs7832588	A	G	8	144092216	0.3753	0.1872	0.0324	7.6e-09	33.3826
PSDs and aldosterone antagonists	rs486955	T	C	10	104546284	0.8967	0.6763	0.05	1.14e-41	182.952
PSDs and aldosterone antagonists	rs111496314	A	G	10	104566740	0.019	-0.5441	0.1155	2.45e-06	22.1918
PSDs and aldosterone antagonists	rs10883782	G	A	10	104583932	0.166	0.2156	0.0412	1.64e-07	27.3843
PSDs and aldosterone antagonists	rs77602510	A	G	10	104682602	0.0827	-1.0601	0.0549	3.5e-83	372.862
Renin inhibitors	rs16852778	T	C	1	204051441	0.1573	0.2287	0.0426	7.7e-08	28.8212
Renin inhibitors	rs141660869	C	A	1	204113987	0.0298	-0.4866	0.0919	1.21e-07	28.0357
Thiazides and related diuretics	rs35797045	A	C	16	56918125	0.0493	-0.3527	0.0722	1.02e-06	23.8636
Thiazides and related diuretics	rs3128334	A	G	1	2038662	0.6334	0.207	0.0323	1.41e-10	41.0709
Thiazides and related diuretics	rs74620303	T	G	17	58169289	0.0979	0.2586	0.0542	1.83e-06	22.7645
Thiazides and related diuretics	rs11858666	C	G	15	63526239	0.6188	-0.1501	0.0309	1.16e-06	23.5963
Vasodilator antihypertensives	rs13143677	A	G	4	148419040	0.2933	0.2237	0.0333	1.82e-11	45.1276
Vasodilator antihypertensives	rs11945031	A	G	4	148515501	0.2664	-0.1637	0.0349	2.78e-06	22.0011
Vasodilator antihypertensives	rs12146652	A	C	11	17384542	0.6148	-0.3577	0.031	9e-31	133.141
Vasodilator antihypertensives	rs7924416	T	C	11	128764180	0.2668	0.1746	0.0353	7.57e-07	24.4646
Vasodilator antihypertensives	rs9799664	T	C	4	120326678	0.5087	-0.1885	0.0322	4.83e-09	34.2697
Vasodilator antihypertensives	rs111665131	T	C	4	120408832	0.0332	-0.4372	0.0864	4.15e-07	25.6054
Vasodilator antihypertensives	rs13104219	T	G	4	120438174	0.5133	-0.1886	0.0303	4.97e-10	38.7433
Vasodilator antihypertensives	rs4834792	A	T	4	120555696	0.4796	0.1973	0.0303	7.24e-11	42.4002
Vasodilator antihypertensives	rs2389881	G	C	4	120564618	0.9302	0.3075	0.0601	3.07e-07	26.1782
Vasodilator antihypertensives	rs2307024	G	T	12	22005003	0.4135	0.1556	0.0304	3.09e-07	26.1982
Vasodilator antihypertensives	rs12572586	C	T	10	74751579	0.0623	0.3899	0.0642	1.23e-09	36.8838
Vasodilator antihypertensives	rs28384495	G	C	10	74856576	0.0612	0.3786	0.0638	3e-09	35.2143
Vasodilator antihypertensives	rs2307024	G	T	12	22005003	0.4135	0.1556	0.0304	3.09e-07	26.1982
Abbreviations: SNP, single nucleotide polymorphisms; Se, standard error.

## Sheet: Table S4
Table S4. Instrumental variables of potential mediators used in MR analysis.
chr.exposure	pos.exposure	beta.exposure	se.exposure	pval.exposure	samplesize.exposure	id.exposure	SNP	effect_allele.exposure	other_allele.exposure	eaf.exposure	exposure	F_statistics
1	19981791	0.012992	0.001899	8.1508e-12	524923	ebi-a-GCST90002316	rs2294630	G	A	0.493105	Lymphocyte count || id:ebi-a-GCST90002316	46.8061
1	23850590	-0.014626	0.002063	1.38995e-12	524923	ebi-a-GCST90002316	rs60918921	A	C	0.618598	Lymphocyte count || id:ebi-a-GCST90002316	50.2635
1	26746199	0.014	0.001978	1.51008e-12	524923	ebi-a-GCST90002316	rs4274112	G	A	0.37344	Lymphocyte count || id:ebi-a-GCST90002316	50.0961
1	27282676	-0.019865	0.003493	1.32999e-08	524923	ebi-a-GCST90002316	rs17356923	A	G	0.079417	Lymphocyte count || id:ebi-a-GCST90002316	32.343
1	67470843	-0.030903	0.002072	2.87012e-50	524923	ebi-a-GCST90002316	rs2755253	T	C	0.70898	Lymphocyte count || id:ebi-a-GCST90002316	222.445
1	156984942	-0.017001	0.002762	7.75997e-10	524923	ebi-a-GCST90002316	rs716723	T	A	0.134335	Lymphocyte count || id:ebi-a-GCST90002316	37.888
1	203697870	0.038227	0.00382	1.50003e-23	524923	ebi-a-GCST90002316	rs35993840	C	A	0.070154	Lymphocyte count || id:ebi-a-GCST90002316	100.141
1	214405704	0.016574	0.00192	6.31975e-18	524923	ebi-a-GCST90002316	rs12745411	T	G	0.60014	Lymphocyte count || id:ebi-a-GCST90002316	74.5165
1	225941782	-0.026344	0.003018	2.6903e-18	524923	ebi-a-GCST90002316	rs12021809	A	G	0.109842	Lymphocyte count || id:ebi-a-GCST90002316	76.1947
1	234765256	-0.014327	0.002238	1.58001e-10	524923	ebi-a-GCST90002316	rs533483	A	G	0.244075	Lymphocyte count || id:ebi-a-GCST90002316	40.9817
1	1596500	-0.014315	0.002296	4.67003e-10	524923	ebi-a-GCST90002316	rs72634819	T	C	0.263613	Lymphocyte count || id:ebi-a-GCST90002316	38.8722
1	25241056	-0.017559	0.002016	3.25012e-18	524923	ebi-a-GCST90002316	rs2282718	A	G	0.372092	Lymphocyte count || id:ebi-a-GCST90002316	75.861
1	40398941	0.016976	0.002207	1.51985e-14	524923	ebi-a-GCST90002316	rs4068540	G	A	0.265677	Lymphocyte count || id:ebi-a-GCST90002316	59.1652
1	56907563	-0.019365	0.001906	3.29989e-24	524923	ebi-a-GCST90002316	rs5011302	C	T	0.544898	Lymphocyte count || id:ebi-a-GCST90002316	103.226
1	90174762	0.012709	0.002208	8.85992e-09	524923	ebi-a-GCST90002316	rs1320562	C	G	0.758464	Lymphocyte count || id:ebi-a-GCST90002316	33.1302
1	91514348	-0.020414	0.003041	1.98016e-11	524923	ebi-a-GCST90002316	rs75486999	C	T	0.107413	Lymphocyte count || id:ebi-a-GCST90002316	45.0633
1	150663507	-0.025628	0.001882	3.36977e-42	524923	ebi-a-GCST90002316	rs11204702	A	C	0.509987	Lymphocyte count || id:ebi-a-GCST90002316	185.434
1	158530416	0.026783	0.002177	9.70063e-35	524923	ebi-a-GCST90002316	rs12045893	T	C	0.248069	Lymphocyte count || id:ebi-a-GCST90002316	151.357
1	212388607	0.016235	0.001951	9.25977e-17	524923	ebi-a-GCST90002316	rs7548606	G	A	0.625851	Lymphocyte count || id:ebi-a-GCST90002316	69.2453
1	247722588	-0.028903	0.00365	2.51015e-15	524923	ebi-a-GCST90002316	rs74227709	A	G	0.071527	Lymphocyte count || id:ebi-a-GCST90002316	62.7047
1	8591162	-0.019495	0.001963	3.33964e-23	524923	ebi-a-GCST90002316	rs12131864	G	A	0.630752	Lymphocyte count || id:ebi-a-GCST90002316	98.6293
1	10242292	-0.036769	0.005678	9.77913e-11	524923	ebi-a-GCST90002316	rs77954449	G	A	0.028289	Lymphocyte count || id:ebi-a-GCST90002316	41.9346
1	39542129	-0.012976	0.002031	1.73002e-10	524923	ebi-a-GCST90002316	rs12142033	A	G	0.332829	Lymphocyte count || id:ebi-a-GCST90002316	40.8189
1	62103005	0.013418	0.002229	1.78e-09	524923	ebi-a-GCST90002316	rs12567173	C	T	0.235351	Lymphocyte count || id:ebi-a-GCST90002316	36.2373
1	66089782	-0.017362	0.001939	3.67029e-19	524923	ebi-a-GCST90002316	rs6700896	T	C	0.378957	Lymphocyte count || id:ebi-a-GCST90002316	80.1759
1	101224620	0.034026	0.001914	1.29987e-70	524923	ebi-a-GCST90002316	rs12088882	T	C	0.408499	Lymphocyte count || id:ebi-a-GCST90002316	316.037
1	101762529	-0.020825	0.001927	3.36977e-27	524923	ebi-a-GCST90002316	rs10875371	T	C	0.417813	Lymphocyte count || id:ebi-a-GCST90002316	116.79
1	101801341	0.066726	0.011459	5.93007e-09	524923	ebi-a-GCST90002316	rs144520705	A	C	0.007638	Lymphocyte count || id:ebi-a-GCST90002316	33.9076
1	114303808	-0.053841	0.00313	2.96006e-66	524923	ebi-a-GCST90002316	rs6679677	A	C	0.100262	Lymphocyte count || id:ebi-a-GCST90002316	295.895
1	159000779	0.016276	0.002646	7.95994e-10	524923	ebi-a-GCST90002316	rs12059564	T	C	0.150315	Lymphocyte count || id:ebi-a-GCST90002316	37.8369
1	160791892	0.02706	0.001901	6.35038e-46	524923	ebi-a-GCST90002316	rs494091	C	T	0.425556	Lymphocyte count || id:ebi-a-GCST90002316	202.624
1	161685800	-0.016487	0.002129	1.00995e-14	524923	ebi-a-GCST90002316	rs12038019	C	G	0.268002	Lymphocyte count || id:ebi-a-GCST90002316	59.9697
1	182144119	0.017602	0.001997	1.27997e-18	524923	ebi-a-GCST90002316	rs2489279	G	C	0.333667	Lymphocyte count || id:ebi-a-GCST90002316	77.6905
1	197342380	-0.018732	0.002269	1.58016e-16	524923	ebi-a-GCST90002316	rs72740550	A	G	0.222059	Lymphocyte count || id:ebi-a-GCST90002316	68.1552
1	204269242	-0.019043	0.002139	5.7306e-19	524923	ebi-a-GCST90002316	rs4619033	G	A	0.267859	Lymphocyte count || id:ebi-a-GCST90002316	79.2591
1	247612435	0.012002	0.001924	4.54999e-10	524923	ebi-a-GCST90002316	rs4925547	T	A	0.402366	Lymphocyte count || id:ebi-a-GCST90002316	38.9132
1	28229681	-0.019902	0.00196	3.37987e-24	524923	ebi-a-GCST90002316	rs11247712	T	C	0.368908	Lymphocyte count || id:ebi-a-GCST90002316	103.105
1	65431599	-0.016752	0.002089	1.10994e-15	524923	ebi-a-GCST90002316	rs12127284	T	C	0.710139	Lymphocyte count || id:ebi-a-GCST90002316	64.3067
1	79357360	-0.016113	0.002059	5.22035e-15	524923	ebi-a-GCST90002316	rs2275902	C	G	0.297647	Lymphocyte count || id:ebi-a-GCST90002316	61.2407
1	161572330	0.013152	0.001976	2.93968e-11	524923	ebi-a-GCST90002316	rs71519213	G	C	0.564986	Lymphocyte count || id:ebi-a-GCST90002316	44.3006
1	198830942	0.041426	0.006895	1.93001e-09	524923	ebi-a-GCST90002316	rs113116201	C	T	0.019939	Lymphocyte count || id:ebi-a-GCST90002316	36.0975
1	236087992	-0.024767	0.003138	3.12033e-15	524923	ebi-a-GCST90002316	rs4660128	C	T	0.896961	Lymphocyte count || id:ebi-a-GCST90002316	62.2932
1	24235932	0.023251	0.002746	2.66993e-17	524923	ebi-a-GCST90002316	rs61778219	T	C	0.140899	Lymphocyte count || id:ebi-a-GCST90002316	71.6939
1	51401209	0.028818	0.004877	3.52996e-09	524923	ebi-a-GCST90002316	rs114323011	G	A	0.040066	Lymphocyte count || id:ebi-a-GCST90002316	34.9158
1	101143084	-0.017444	0.00198	1.29003e-18	524923	ebi-a-GCST90002316	rs71660930	A	T	0.482627	Lymphocyte count || id:ebi-a-GCST90002316	77.6179
1	120550701	0.021351	0.003227	3.83001e-11	524923	ebi-a-GCST90002316	rs327200	G	C	0.105868	Lymphocyte count || id:ebi-a-GCST90002316	43.7762
1	169467654	-0.037559	0.006572	1.12001e-08	524923	ebi-a-GCST90002316	rs1894692	A	G	0.978082	Lymphocyte count || id:ebi-a-GCST90002316	32.6613
1	198663661	-0.054095	0.004268	8.94953e-37	524923	ebi-a-GCST90002316	rs10494783	A	G	0.051764	Lymphocyte count || id:ebi-a-GCST90002316	160.644
2	43451957	-0.068034	0.003657	3.29003e-77	524923	ebi-a-GCST90002316	rs149290349	A	G	0.074585	Lymphocyte count || id:ebi-a-GCST90002316	346.1
2	74187420	0.012654	0.001992	2.17e-10	524923	ebi-a-GCST90002316	rs6546881	T	C	0.657162	Lymphocyte count || id:ebi-a-GCST90002316	40.3531
2	128410244	0.01644	0.002956	2.74e-08	524923	ebi-a-GCST90002316	rs11688303	T	C	0.119835	Lymphocyte count || id:ebi-a-GCST90002316	30.9311
2	136919140	-0.024345	0.004149	4.53002e-09	524923	ebi-a-GCST90002316	rs62160910	C	G	0.05783	Lymphocyte count || id:ebi-a-GCST90002316	34.4297
2	161330940	-0.039278	0.002352	1.45011e-62	524923	ebi-a-GCST90002316	rs10173412	C	T	0.200755	Lymphocyte count || id:ebi-a-GCST90002316	278.884
2	162993472	0.014913	0.00198	5.20955e-14	524923	ebi-a-GCST90002316	rs10180049	A	G	0.384611	Lymphocyte count || id:ebi-a-GCST90002316	56.7283
2	202153920	0.031438	0.002125	1.69005e-49	524923	ebi-a-GCST90002316	rs6743068	G	A	0.729732	Lymphocyte count || id:ebi-a-GCST90002316	218.873
2	204631738	-0.015828	0.002181	4.14954e-13	524923	ebi-a-GCST90002316	rs4673265	T	C	0.730667	Lymphocyte count || id:ebi-a-GCST90002316	52.6673
2	211543055	-0.01474	0.002043	5.62989e-13	524923	ebi-a-GCST90002316	rs715	C	T	0.31124	Lymphocyte count || id:ebi-a-GCST90002316	52.0545
2	216250263	-0.013906	0.002231	4.68997e-10	524923	ebi-a-GCST90002316	rs11897252	T	C	0.233523	Lymphocyte count || id:ebi-a-GCST90002316	38.8513
2	231221252	0.021567	0.003043	1.42004e-12	524923	ebi-a-GCST90002316	rs4972950	A	C	0.107585	Lymphocyte count || id:ebi-a-GCST90002316	50.2314
2	234357513	-0.02553	0.003073	1.02991e-16	524923	ebi-a-GCST90002316	rs13016839	G	A	0.106826	Lymphocyte count || id:ebi-a-GCST90002316	69.0202
2	25541636	0.042486	0.005522	1.49005e-14	524923	ebi-a-GCST90002316	rs4407213	C	G	0.031639	Lymphocyte count || id:ebi-a-GCST90002316	59.1969
2	27730940	-0.02397	0.001925	1.44012e-35	524923	ebi-a-GCST90002316	rs1260326	C	T	0.602112	Lymphocyte count || id:ebi-a-GCST90002316	155.051
2	61308517	-0.013492	0.001976	8.92072e-12	524923	ebi-a-GCST90002316	rs1177295	G	A	0.560769	Lymphocyte count || id:ebi-a-GCST90002316	46.6207
2	71676999	-0.014199	0.0025	1.38998e-08	524923	ebi-a-GCST90002316	rs10191329	A	C	0.175233	Lymphocyte count || id:ebi-a-GCST90002316	32.2579
2	97187605	0.011477	0.002095	4.41001e-08	524923	ebi-a-GCST90002316	rs4907236	T	C	0.283222	Lymphocyte count || id:ebi-a-GCST90002316	30.0116
2	112239082	-0.071153	0.003967	6.80926e-72	524923	ebi-a-GCST90002316	rs55706446	T	C	0.074585	Lymphocyte count || id:ebi-a-GCST90002316	321.708
2	113953657	0.020898	0.0019	4.14e-28	524923	ebi-a-GCST90002316	rs4849169	C	A	0.482168	Lymphocyte count || id:ebi-a-GCST90002316	120.977
2	129060871	0.030214	0.003343	1.66994e-19	524923	ebi-a-GCST90002316	rs71420836	T	C	0.097097	Lymphocyte count || id:ebi-a-GCST90002316	81.6853
2	153285022	-0.025584	0.004479	1.13999e-08	524923	ebi-a-GCST90002316	rs78394891	A	T	0.046663	Lymphocyte count || id:ebi-a-GCST90002316	32.6268
2	165526587	-0.01188	0.001982	2.12002e-09	524923	ebi-a-GCST90002316	rs13432797	C	G	0.344588	Lymphocyte count || id:ebi-a-GCST90002316	35.9274
2	7615061	-0.026133	0.0026	9.83105e-24	524923	ebi-a-GCST90002316	rs6721663	A	G	0.158697	Lymphocyte count || id:ebi-a-GCST90002316	101.026
2	11353374	0.01455	0.001888	1.35988e-14	524923	ebi-a-GCST90002316	rs7581130	C	T	0.537892	Lymphocyte count || id:ebi-a-GCST90002316	59.3912
2	43835936	0.020211	0.002662	3.29003e-14	524923	ebi-a-GCST90002316	rs57416996	A	T	0.169558	Lymphocyte count || id:ebi-a-GCST90002316	57.6447
2	103048103	0.026573	0.002252	4.19952e-32	524923	ebi-a-GCST90002316	rs6755786	T	C	0.773393	Lymphocyte count || id:ebi-a-GCST90002316	139.234
2	111604642	0.029507	0.002015	1.71989e-48	524923	ebi-a-GCST90002316	rs13019266	C	T	0.678524	Lymphocyte count || id:ebi-a-GCST90002316	214.437
2	111787853	-0.017162	0.002597	4.05042e-11	524923	ebi-a-GCST90002316	rs1976055	A	C	0.156208	Lymphocyte count || id:ebi-a-GCST90002316	43.6709
2	144248905	-0.018195	0.001956	1.49005e-20	524923	ebi-a-GCST90002316	rs34030812	C	T	0.367406	Lymphocyte count || id:ebi-a-GCST90002316	86.5299
2	182188444	0.034202	0.001899	1.81009e-72	524923	ebi-a-GCST90002316	rs62180255	A	T	0.441013	Lymphocyte count || id:ebi-a-GCST90002316	324.379
2	188315234	-0.021301	0.002079	1.29003e-24	524923	ebi-a-GCST90002316	rs10179705	A	G	0.294374	Lymphocyte count || id:ebi-a-GCST90002316	104.976
2	219699999	0.047272	0.00483	1.35988e-22	524923	ebi-a-GCST90002316	rs78058190	A	G	0.051732	Lymphocyte count || id:ebi-a-GCST90002316	95.7886
2	223974443	0.017796	0.00195	7.38074e-20	524923	ebi-a-GCST90002316	rs978917	A	G	0.615307	Lymphocyte count || id:ebi-a-GCST90002316	83.2867
2	227291731	0.026968	0.0024	2.86022e-29	524923	ebi-a-GCST90002316	rs11676298	G	C	0.19074	Lymphocyte count || id:ebi-a-GCST90002316	126.263
2	24188128	0.061557	0.002764	8.70964e-110	524923	ebi-a-GCST90002316	rs55982282	A	G	0.135291	Lymphocyte count || id:ebi-a-GCST90002316	495.997
2	40698811	-0.014843	0.002405	6.98007e-10	524923	ebi-a-GCST90002316	rs11688289	C	T	0.18925	Lymphocyte count || id:ebi-a-GCST90002316	38.0902
2	54046646	-0.014819	0.002005	1.51985e-13	524923	ebi-a-GCST90002316	rs2542573	C	T	0.330988	Lymphocyte count || id:ebi-a-GCST90002316	54.6272
2	112193161	0.037969	0.005932	1.59001e-10	524923	ebi-a-GCST90002316	rs199898421	G	A	0.059847	Lymphocyte count || id:ebi-a-GCST90002316	40.9691
2	143803847	-0.04895	0.002823	2.78997e-67	524923	ebi-a-GCST90002316	rs73961715	C	T	0.127705	Lymphocyte count || id:ebi-a-GCST90002316	300.666
2	143847602	-0.048791	0.00702	3.78966e-12	524923	ebi-a-GCST90002316	rs148601577	G	A	0.019608	Lymphocyte count || id:ebi-a-GCST90002316	48.3065
2	232579379	-0.023998	0.002314	3.67029e-25	524923	ebi-a-GCST90002316	rs58106596	A	G	0.225881	Lymphocyte count || id:ebi-a-GCST90002316	107.553
2	8563029	0.020437	0.002383	1.03992e-17	524923	ebi-a-GCST90002316	rs7572278	A	T	0.206818	Lymphocyte count || id:ebi-a-GCST90002316	73.5506
2	12878229	0.012278	0.001962	4.02995e-10	524923	ebi-a-GCST90002316	rs35002856	C	G	0.372999	Lymphocyte count || id:ebi-a-GCST90002316	39.1613
2	55325911	-0.013382	0.001907	2.36974e-12	524923	ebi-a-GCST90002316	rs7596128	T	C	0.56203	Lymphocyte count || id:ebi-a-GCST90002316	49.2426
2	62552321	0.013627	0.002067	4.45041e-11	524923	ebi-a-GCST90002316	rs11679753	G	A	0.618554	Lymphocyte count || id:ebi-a-GCST90002316	43.463
2	85814984	-0.01062	0.001917	3.09999e-08	524923	ebi-a-GCST90002316	rs10206961	T	C	0.418223	Lymphocyte count || id:ebi-a-GCST90002316	30.6906
2	169703896	-0.011348	0.001933	4.45995e-09	524923	ebi-a-GCST90002316	rs529002	G	T	0.550891	Lymphocyte count || id:ebi-a-GCST90002316	34.4647
2	182077535	-0.04727	0.002015	1.30017e-121	524923	ebi-a-GCST90002316	rs11684463	T	A	0.327486	Lymphocyte count || id:ebi-a-GCST90002316	550.327
2	182340214	0.010958	0.001903	8.67002e-09	524923	ebi-a-GCST90002316	rs2305591	T	A	0.557343	Lymphocyte count || id:ebi-a-GCST90002316	33.1577
3	12266804	-0.034408	0.001932	7.21938e-71	524923	ebi-a-GCST90002316	rs1822534	G	A	0.393993	Lymphocyte count || id:ebi-a-GCST90002316	317.179
3	14320176	-0.010734	0.00194	3.21004e-08	524923	ebi-a-GCST90002316	rs4685105	G	A	0.414708	Lymphocyte count || id:ebi-a-GCST90002316	30.614
3	27791614	0.019277	0.001744	2.35993e-28	524923	ebi-a-GCST90002316	rs12330493	G	T	0.36489	Lymphocyte count || id:ebi-a-GCST90002316	122.176
3	56865776	0.017837	0.001949	5.98963e-20	524923	ebi-a-GCST90002316	rs12485738	G	A	0.628229	Lymphocyte count || id:ebi-a-GCST90002316	83.7568
3	159637678	-0.020783	0.002956	2.1301e-12	524923	ebi-a-GCST90002316	rs76830965	A	C	0.116683	Lymphocyte count || id:ebi-a-GCST90002316	49.4319
3	196501413	-0.034539	0.001922	4.10015e-72	524923	ebi-a-GCST90002316	rs2089979	G	A	0.414403	Lymphocyte count || id:ebi-a-GCST90002316	322.933
3	28287735	0.028848	0.002226	2.22024e-38	524923	ebi-a-GCST90002316	rs74280151	T	C	0.174782	Lymphocyte count || id:ebi-a-GCST90002316	167.95
3	47087837	0.0529	0.00208	1.2388e-142	524923	ebi-a-GCST90002316	rs13063578	A	T	0.40077	Lymphocyte count || id:ebi-a-GCST90002316	646.822
3	112686528	-0.048897	0.007981	9.25998e-10	524923	ebi-a-GCST90002316	rs140763487	T	C	0.01433	Lymphocyte count || id:ebi-a-GCST90002316	37.5362
3	151007262	0.023706	0.002268	1.57e-25	524923	ebi-a-GCST90002316	rs9864216	A	G	0.776354	Lymphocyte count || id:ebi-a-GCST90002316	109.252
3	188094327	-0.013376	0.001918	3.1798e-12	524923	ebi-a-GCST90002316	rs11505019	G	T	0.410932	Lymphocyte count || id:ebi-a-GCST90002316	48.6357
3	195926731	-0.02142	0.003625	3.55001e-09	524923	ebi-a-GCST90002316	rs56850780	T	G	0.077731	Lymphocyte count || id:ebi-a-GCST90002316	34.9159
3	18883999	0.022715	0.003046	9.1601e-14	524923	ebi-a-GCST90002316	rs6808949	C	T	0.11098	Lymphocyte count || id:ebi-a-GCST90002316	55.6116
3	27519761	-0.010815	0.001965	3.79997e-08	524923	ebi-a-GCST90002316	rs34423734	A	C	0.266467	Lymphocyte count || id:ebi-a-GCST90002316	30.292
3	71358223	0.031592	0.005074	4.94003e-10	524923	ebi-a-GCST90002316	rs77101566	A	G	0.036931	Lymphocyte count || id:ebi-a-GCST90002316	38.7662
3	71637104	0.02818	0.005024	2.07998e-08	524923	ebi-a-GCST90002316	rs77057307	A	G	0.040114	Lymphocyte count || id:ebi-a-GCST90002316	31.4617
3	128210550	0.015222	0.002143	1.26009e-12	524923	ebi-a-GCST90002316	rs11712335	C	T	0.269338	Lymphocyte count || id:ebi-a-GCST90002316	50.4544
3	153000036	0.013996	0.001909	2.39994e-13	524923	ebi-a-GCST90002316	rs9864087	C	T	0.575539	Lymphocyte count || id:ebi-a-GCST90002316	53.7522
3	185546150	-0.033169	0.004662	1.17004e-12	524923	ebi-a-GCST90002316	rs77265382	T	C	0.045014	Lymphocyte count || id:ebi-a-GCST90002316	50.6198
3	4745230	-0.0107	0.001916	2.42003e-08	524923	ebi-a-GCST90002316	rs2322830	C	T	0.580473	Lymphocyte count || id:ebi-a-GCST90002316	31.1872
3	39296881	0.026978	0.002223	7.44046e-34	524923	ebi-a-GCST90002316	rs11706384	T	G	0.235888	Lymphocyte count || id:ebi-a-GCST90002316	147.279
3	71355240	0.108539	0.006203	1.67996e-68	524923	ebi-a-GCST90002316	rs35592432	C	G	0.027317	Lymphocyte count || id:ebi-a-GCST90002316	306.174
3	141150026	0.024999	0.001984	2.35993e-36	524923	ebi-a-GCST90002316	rs7625643	G	A	0.444431	Lymphocyte count || id:ebi-a-GCST90002316	158.768
3	171173627	-0.015346	0.002395	1.54e-10	524923	ebi-a-GCST90002316	rs1491664	A	G	0.200884	Lymphocyte count || id:ebi-a-GCST90002316	41.0563
3	182755209	-0.012829	0.002149	2.45997e-09	524923	ebi-a-GCST90002316	rs2270968	G	T	0.738399	Lymphocyte count || id:ebi-a-GCST90002316	35.638
3	14435063	0.019951	0.003209	5.22998e-10	524923	ebi-a-GCST90002316	rs721377	T	C	0.102169	Lymphocyte count || id:ebi-a-GCST90002316	38.6536
3	56623617	0.016019	0.00189	2.48028e-17	524923	ebi-a-GCST90002316	rs73081851	T	A	0.530368	Lymphocyte count || id:ebi-a-GCST90002316	71.8368
3	108504265	0.015201	0.00199	2.32006e-14	524923	ebi-a-GCST90002316	rs2100139	C	T	0.65839	Lymphocyte count || id:ebi-a-GCST90002316	58.3496
3	123105119	-0.025903	0.002268	3.51965e-30	524923	ebi-a-GCST90002316	rs62262391	T	C	0.224686	Lymphocyte count || id:ebi-a-GCST90002316	130.441
3	124435110	-0.01527	0.002298	3.12033e-11	524923	ebi-a-GCST90002316	rs332507	C	T	0.222163	Lymphocyte count || id:ebi-a-GCST90002316	44.1548
3	136523475	0.022014	0.002037	3.4898e-27	524923	ebi-a-GCST90002316	rs9835571	G	T	0.689834	Lymphocyte count || id:ebi-a-GCST90002316	116.793
3	141660742	-0.013632	0.002139	1.91999e-10	524923	ebi-a-GCST90002316	rs12636926	C	T	0.729623	Lymphocyte count || id:ebi-a-GCST90002316	40.616
3	170825920	0.016877	0.002114	1.49005e-15	524923	ebi-a-GCST90002316	rs2291900	A	G	0.29054	Lymphocyte count || id:ebi-a-GCST90002316	63.7354
3	183742328	0.012706	0.001949	7.34007e-11	524923	ebi-a-GCST90002316	rs11926572	G	A	0.375173	Lymphocyte count || id:ebi-a-GCST90002316	42.5005
3	194193629	-0.054121	0.009364	7.69006e-09	524923	ebi-a-GCST90002316	rs73073149	T	A	0.010583	Lymphocyte count || id:ebi-a-GCST90002316	33.4048
4	967335	0.011784	0.002052	9.5801e-09	524923	ebi-a-GCST90002316	rs111344337	T	G	0.566974	Lymphocyte count || id:ebi-a-GCST90002316	32.9785
4	55063373	0.014211	0.002241	2.35999e-10	524923	ebi-a-GCST90002316	rs890205	A	C	0.23128	Lymphocyte count || id:ebi-a-GCST90002316	40.2129
4	72608364	-0.013672	0.002079	4.97966e-11	524923	ebi-a-GCST90002316	rs2282680	T	C	0.289428	Lymphocyte count || id:ebi-a-GCST90002316	43.2469
4	110838862	-0.019557	0.001927	3.53021e-24	524923	ebi-a-GCST90002316	rs2237040	T	C	0.40625	Lymphocyte count || id:ebi-a-GCST90002316	103.001
4	38109847	0.029335	0.002022	1.18987e-47	524923	ebi-a-GCST90002316	rs1344603	C	T	0.67571	Lymphocyte count || id:ebi-a-GCST90002316	210.48
4	40301624	0.015158	0.002212	7.50931e-12	524923	ebi-a-GCST90002316	rs73142294	T	C	0.247603	Lymphocyte count || id:ebi-a-GCST90002316	46.9584
4	103554722	0.036884	0.001892	1.45011e-84	524923	ebi-a-GCST90002316	rs5026470	G	A	0.517317	Lymphocyte count || id:ebi-a-GCST90002316	380.044
4	6893181	0.016369	0.002605	3.40001e-10	524923	ebi-a-GCST90002316	rs12640189	T	C	0.175849	Lymphocyte count || id:ebi-a-GCST90002316	39.4847
4	90220659	0.021141	0.002045	5.0501e-25	524923	ebi-a-GCST90002316	rs1431545	T	C	0.653307	Lymphocyte count || id:ebi-a-GCST90002316	106.872
4	123681156	0.019206	0.001951	7.83971e-23	524923	ebi-a-GCST90002316	rs309375	A	C	0.574699	Lymphocyte count || id:ebi-a-GCST90002316	96.9079
4	153005716	0.014209	0.001906	9.33039e-14	524923	ebi-a-GCST90002316	rs4696314	C	T	0.515076	Lymphocyte count || id:ebi-a-GCST90002316	55.5752
4	157801752	-0.023367	0.003486	2.09991e-11	524923	ebi-a-GCST90002316	rs74408817	A	C	0.08075	Lymphocyte count || id:ebi-a-GCST90002316	44.9315
4	169301245	-0.018812	0.002993	3.38003e-10	524923	ebi-a-GCST90002316	rs62334097	G	A	0.112515	Lymphocyte count || id:ebi-a-GCST90002316	39.5054
4	38292186	0.017943	0.002737	5.70033e-11	524923	ebi-a-GCST90002316	rs4833031	C	T	0.139012	Lymphocyte count || id:ebi-a-GCST90002316	42.9774
4	38366390	0.06625	0.002022	1e-200	524923	ebi-a-GCST90002316	rs10213458	G	A	0.682091	Lymphocyte count || id:ebi-a-GCST90002316	1073.52
4	57769824	-0.023618	0.002428	2.41991e-22	524923	ebi-a-GCST90002316	rs58408429	C	T	0.186094	Lymphocyte count || id:ebi-a-GCST90002316	94.6213
4	83547862	-0.024312	0.001766	4.42996e-43	524923	ebi-a-GCST90002316	rs17005891	A	G	0.184405	Lymphocyte count || id:ebi-a-GCST90002316	189.522
4	88024333	0.009725	0.001742	2.41002e-08	524923	ebi-a-GCST90002316	rs71607404	A	T	0.188468	Lymphocyte count || id:ebi-a-GCST90002316	31.1661
4	102722182	0.011141	0.002015	3.27002e-08	524923	ebi-a-GCST90002316	rs34499378	A	G	0.329853	Lymphocyte count || id:ebi-a-GCST90002316	30.5702
4	143326714	-0.012466	0.002023	7.36004e-10	524923	ebi-a-GCST90002316	rs7696969	G	T	0.619889	Lymphocyte count || id:ebi-a-GCST90002316	37.9719
4	156675601	-0.014558	0.002622	2.89001e-08	524923	ebi-a-GCST90002316	rs9991248	G	A	0.179701	Lymphocyte count || id:ebi-a-GCST90002316	30.8275
4	38602467	0.045686	0.002118	3.63915e-103	524923	ebi-a-GCST90002316	rs13105987	A	G	0.274165	Lymphocyte count || id:ebi-a-GCST90002316	465.28
4	80898027	-0.016333	0.001366	6.32995e-33	524923	ebi-a-GCST90002316	rs10027415	T	C	0.529463	Lymphocyte count || id:ebi-a-GCST90002316	142.965
4	106143492	-0.026257	0.001991	1.17004e-39	524923	ebi-a-GCST90002316	rs62332762	T	C	0.395948	Lymphocyte count || id:ebi-a-GCST90002316	173.919
4	122811172	0.013474	0.001981	1.07994e-11	524923	ebi-a-GCST90002316	rs7672879	A	T	0.352792	Lymphocyte count || id:ebi-a-GCST90002316	46.262
5	54864017	-0.015385	0.002114	3.58014e-13	524923	ebi-a-GCST90002316	rs2408014	T	A	0.68133	Lymphocyte count || id:ebi-a-GCST90002316	52.9645
5	57527886	-0.013889	0.001996	3.57026e-12	524923	ebi-a-GCST90002316	rs2910580	A	T	0.659076	Lymphocyte count || id:ebi-a-GCST90002316	48.4196
5	72418309	-0.015416	0.002196	2.32006e-12	524923	ebi-a-GCST90002316	rs678393	G	T	0.261711	Lymphocyte count || id:ebi-a-GCST90002316	49.2809
5	118695579	-0.031522	0.002348	4.71954e-41	524923	ebi-a-GCST90002316	rs73239280	A	G	0.203256	Lymphocyte count || id:ebi-a-GCST90002316	180.232
5	124234974	-0.011642	0.001973	3.73999e-09	524923	ebi-a-GCST90002316	rs62638606	A	T	0.504484	Lymphocyte count || id:ebi-a-GCST90002316	34.8178
5	127538116	0.019773	0.002179	1.21004e-19	524923	ebi-a-GCST90002316	rs251391	T	C	0.747429	Lymphocyte count || id:ebi-a-GCST90002316	82.3438
5	172675594	0.011343	0.002075	4.74002e-08	524923	ebi-a-GCST90002316	rs2161118	C	T	0.327972	Lymphocyte count || id:ebi-a-GCST90002316	29.8827
5	1519079	0.018355	0.003281	2.27002e-08	524923	ebi-a-GCST90002316	rs4406174	T	C	0.101238	Lymphocyte count || id:ebi-a-GCST90002316	31.2965
5	16625591	0.014977	0.002097	9.49948e-13	524923	ebi-a-GCST90002316	rs419470	G	A	0.716626	Lymphocyte count || id:ebi-a-GCST90002316	51.0097
5	52072544	0.018985	0.002326	3.4898e-16	524923	ebi-a-GCST90002316	rs2548499	G	A	0.208194	Lymphocyte count || id:ebi-a-GCST90002316	66.6196
5	131596419	-0.022827	0.001907	5.5195e-33	524923	ebi-a-GCST90002316	rs10076701	C	T	0.55724	Lymphocyte count || id:ebi-a-GCST90002316	143.284
5	157969475	-0.029726	0.002177	2.14981e-42	524923	ebi-a-GCST90002316	rs17055818	C	T	0.252258	Lymphocyte count || id:ebi-a-GCST90002316	186.447
5	158375669	-0.030462	0.003183	1.15001e-21	524923	ebi-a-GCST90002316	rs55977949	A	G	0.097555	Lymphocyte count || id:ebi-a-GCST90002316	91.589
5	34654477	0.011801	0.001899	5.30005e-10	524923	ebi-a-GCST90002316	rs464609	A	G	0.544347	Lymphocyte count || id:ebi-a-GCST90002316	38.6178
5	67509801	-0.017302	0.001922	2.39001e-19	524923	ebi-a-GCST90002316	rs251398	C	T	0.446922	Lymphocyte count || id:ebi-a-GCST90002316	81.0375
5	88710112	-0.010997	0.00189	6.05006e-09	524923	ebi-a-GCST90002316	rs247557	G	T	0.52424	Lymphocyte count || id:ebi-a-GCST90002316	33.8552
5	100148462	0.014003	0.001946	6.48933e-13	524923	ebi-a-GCST90002316	rs2548256	T	G	0.62009	Lymphocyte count || id:ebi-a-GCST90002316	51.7793
5	124377841	-0.012247	0.001914	1.61002e-10	524923	ebi-a-GCST90002316	rs58265751	C	T	0.52078	Lymphocyte count || id:ebi-a-GCST90002316	40.9426
5	147877724	-0.012335	0.001915	1.21001e-10	524923	ebi-a-GCST90002316	rs7723153	A	G	0.419547	Lymphocyte count || id:ebi-a-GCST90002316	41.4897
5	179244302	-0.01661	0.002601	1.75001e-10	524923	ebi-a-GCST90002316	rs11742873	T	C	0.837406	Lymphocyte count || id:ebi-a-GCST90002316	40.7811
5	35859863	0.054358	0.002147	2.39883e-141	524923	ebi-a-GCST90002316	rs11567701	T	G	0.261577	Lymphocyte count || id:ebi-a-GCST90002316	641.007
5	72920659	0.011849	0.002138	3.05999e-08	524923	ebi-a-GCST90002316	rs4999861	A	T	0.375212	Lymphocyte count || id:ebi-a-GCST90002316	30.7148
5	88114476	0.011999	0.002047	4.71998e-09	524923	ebi-a-GCST90002316	rs160044	C	T	0.308028	Lymphocyte count || id:ebi-a-GCST90002316	34.3601
5	110517419	-0.034471	0.003887	7.78933e-19	524923	ebi-a-GCST90002316	rs78270096	A	G	0.070435	Lymphocyte count || id:ebi-a-GCST90002316	78.6464
5	118530823	-0.010384	0.001894	4.31003e-08	524923	ebi-a-GCST90002316	rs3992621	C	T	0.535606	Lymphocyte count || id:ebi-a-GCST90002316	30.0586
5	52328400	0.011747	0.002021	6.29999e-09	524923	ebi-a-GCST90002316	rs1862191	T	C	0.319483	Lymphocyte count || id:ebi-a-GCST90002316	33.7848
5	111079024	0.019727	0.002999	4.93969e-11	524923	ebi-a-GCST90002316	rs3797727	A	T	0.112161	Lymphocyte count || id:ebi-a-GCST90002316	43.2682
5	134722833	0.085435	0.006412	1.83992e-40	524923	ebi-a-GCST90002316	rs75925066	A	C	0.022916	Lymphocyte count || id:ebi-a-GCST90002316	177.535
5	148340270	-0.017817	0.002756	1.03999e-10	524923	ebi-a-GCST90002316	rs60580948	G	A	0.14007	Lymphocyte count || id:ebi-a-GCST90002316	41.7937
5	150518532	-0.016566	0.001905	3.66016e-18	524923	ebi-a-GCST90002316	rs3815725	G	A	0.519612	Lymphocyte count || id:ebi-a-GCST90002316	75.6215
5	173207353	-0.021106	0.002273	1.69005e-20	524923	ebi-a-GCST90002316	rs360017	G	A	0.775253	Lymphocyte count || id:ebi-a-GCST90002316	86.221
5	176673068	0.024419	0.002519	3.44033e-22	524923	ebi-a-GCST90002316	rs4976642	A	T	0.831367	Lymphocyte count || id:ebi-a-GCST90002316	93.9722
6	231878	0.035058	0.004198	7.08925e-17	524923	ebi-a-GCST90002316	rs72835315	C	T	0.060241	Lymphocyte count || id:ebi-a-GCST90002316	69.7412
6	7129563	0.034284	0.003842	4.82948e-19	524923	ebi-a-GCST90002316	rs607465	G	A	0.065545	Lymphocyte count || id:ebi-a-GCST90002316	79.6284
6	22367165	0.01408	0.001923	2.55976e-13	524923	ebi-a-GCST90002316	rs10484723	A	G	0.411489	Lymphocyte count || id:ebi-a-GCST90002316	53.6101
6	31555480	-0.082038	0.003749	4.54988e-106	524923	ebi-a-GCST90002316	rs200801362	C	T	0.160322	Lymphocyte count || id:ebi-a-GCST90002316	478.85
6	42025545	0.034571	0.002852	8.95983e-34	524923	ebi-a-GCST90002316	rs6917738	C	A	0.126174	Lymphocyte count || id:ebi-a-GCST90002316	146.935
6	153043035	0.020604	0.002451	4.45041e-17	524923	ebi-a-GCST90002316	rs17710008	A	G	0.18168	Lymphocyte count || id:ebi-a-GCST90002316	70.667
6	410417	0.024519	0.001898	3.97009e-38	524923	ebi-a-GCST90002316	rs1050979	G	A	0.525212	Lymphocyte count || id:ebi-a-GCST90002316	166.883
6	6902939	0.0234	0.002021	5.73984e-31	524923	ebi-a-GCST90002316	rs9328393	A	C	0.668424	Lymphocyte count || id:ebi-a-GCST90002316	134.06
6	7211751	-0.016773	0.002227	5.29054e-14	524923	ebi-a-GCST90002316	rs1334577	A	G	0.23517	Lymphocyte count || id:ebi-a-GCST90002316	56.7259
6	10518350	-0.012901	0.001906	1.33999e-11	524923	ebi-a-GCST90002316	rs504117	A	G	0.521621	Lymphocyte count || id:ebi-a-GCST90002316	45.8143
6	28654703	0.071319	0.009844	4.51024e-13	524923	ebi-a-GCST90002316	rs147150239	T	C	0.009522	Lymphocyte count || id:ebi-a-GCST90002316	52.4889
6	31315648	-0.058618	0.00208	1.2106e-174	524923	ebi-a-GCST90002316	rs2523625	G	A	0.329176	Lymphocyte count || id:ebi-a-GCST90002316	794.21
6	32492140	-0.094246	0.0043	1.99986e-106	524923	ebi-a-GCST90002316	rs372074906	A	G	0.095793	Lymphocyte count || id:ebi-a-GCST90002316	480.384
6	90976768	-0.033322	0.002481	4.24033e-41	524923	ebi-a-GCST90002316	rs72928038	A	G	0.176926	Lymphocyte count || id:ebi-a-GCST90002316	180.388
6	122720806	0.026814	0.001896	2.22998e-45	524923	ebi-a-GCST90002316	rs6926219	A	G	0.547273	Lymphocyte count || id:ebi-a-GCST90002316	200.008
6	151908076	0.012563	0.002081	1.61002e-09	524923	ebi-a-GCST90002316	rs4869745	T	C	0.28937	Lymphocyte count || id:ebi-a-GCST90002316	36.4454
6	15473742	0.01483	0.002148	5.30029e-12	524923	ebi-a-GCST90002316	rs6459407	T	C	0.70776	Lymphocyte count || id:ebi-a-GCST90002316	47.6666
6	21835714	-0.018286	0.002304	2.16023e-15	524923	ebi-a-GCST90002316	rs12208214	G	A	0.787296	Lymphocyte count || id:ebi-a-GCST90002316	62.9901
6	31283392	-0.032582	0.001968	1.66994e-61	524923	ebi-a-GCST90002316	rs9264988	C	T	0.513973	Lymphocyte count || id:ebi-a-GCST90002316	274.098
6	135421176	-0.04087	0.002189	1.02991e-77	524923	ebi-a-GCST90002316	rs34164109	T	C	0.252868	Lymphocyte count || id:ebi-a-GCST90002316	348.592
6	170489464	0.014327	0.002574	2.65003e-08	524923	ebi-a-GCST90002316	rs3012415	T	C	0.822853	Lymphocyte count || id:ebi-a-GCST90002316	30.9809
6	170586082	-0.014956	0.001984	5.03965e-14	524923	ebi-a-GCST90002316	rs2273215	A	G	0.458202	Lymphocyte count || id:ebi-a-GCST90002316	56.8261
6	25048421	-0.019405	0.002226	2.9902e-18	524923	ebi-a-GCST90002316	rs36030790	T	A	0.236775	Lymphocyte count || id:ebi-a-GCST90002316	75.9936
6	29751129	-0.033974	0.002637	6.15035e-38	524923	ebi-a-GCST90002316	rs9258357	C	T	0.838214	Lymphocyte count || id:ebi-a-GCST90002316	165.987
6	31240721	0.083355	0.001901	1e-200	524923	ebi-a-GCST90002316	rs2249742	T	C	0.44655	Lymphocyte count || id:ebi-a-GCST90002316	1922.64
6	35145810	-0.05647	0.004095	3.22033e-43	524923	ebi-a-GCST90002316	rs765063	C	T	0.056982	Lymphocyte count || id:ebi-a-GCST90002316	190.164
6	44536216	-0.014372	0.002011	9.21934e-13	524923	ebi-a-GCST90002316	rs55724912	A	G	0.36502	Lymphocyte count || id:ebi-a-GCST90002316	51.0752
6	108053364	0.037387	0.002688	6.06038e-44	524923	ebi-a-GCST90002316	rs12526696	A	G	0.160592	Lymphocyte count || id:ebi-a-GCST90002316	193.456
6	135048564	0.016613	0.002328	9.92887e-13	524923	ebi-a-GCST90002316	rs2327531	G	A	0.20699	Lymphocyte count || id:ebi-a-GCST90002316	50.9249
6	159462424	-0.046076	0.006484	1.23994e-12	524923	ebi-a-GCST90002316	rs41267765	T	C	0.021741	Lymphocyte count || id:ebi-a-GCST90002316	50.4968
6	11747588	-0.010873	0.00191	1.28e-08	524923	ebi-a-GCST90002316	rs4713849	C	T	0.432193	Lymphocyte count || id:ebi-a-GCST90002316	32.4065
6	29748690	-0.04235	0.002028	9.75888e-97	524923	ebi-a-GCST90002316	rs1611236	A	G	0.322933	Lymphocyte count || id:ebi-a-GCST90002316	436.085
6	53134476	0.019015	0.002067	3.86011e-20	524923	ebi-a-GCST90002316	rs10897	A	G	0.294486	Lymphocyte count || id:ebi-a-GCST90002316	84.6275
6	109741530	-0.014999	0.002222	1.51985e-11	524923	ebi-a-GCST90002316	rs61076041	G	C	0.297592	Lymphocyte count || id:ebi-a-GCST90002316	45.5655
6	127388186	-0.013808	0.001948	1.39991e-12	524923	ebi-a-GCST90002316	rs9375486	T	C	0.379599	Lymphocyte count || id:ebi-a-GCST90002316	50.2439
7	23634985	0.013147	0.002162	1.22e-09	524923	ebi-a-GCST90002316	rs35121828	A	G	0.258961	Lymphocyte count || id:ebi-a-GCST90002316	36.9779
7	40437273	-0.031722	0.005464	6.59007e-09	524923	ebi-a-GCST90002316	rs80006387	G	A	0.031539	Lymphocyte count || id:ebi-a-GCST90002316	33.7054
7	45009341	0.044361	0.002643	3.55959e-63	524923	ebi-a-GCST90002316	rs3735485	G	A	0.844816	Lymphocyte count || id:ebi-a-GCST90002316	281.714
7	56036024	-0.019182	0.002008	1.3499e-21	524923	ebi-a-GCST90002316	rs10237524	A	G	0.330226	Lymphocyte count || id:ebi-a-GCST90002316	91.2558
7	77163413	-0.013377	0.002018	3.4898e-11	524923	ebi-a-GCST90002316	rs192364644	C	G	0.612497	Lymphocyte count || id:ebi-a-GCST90002316	43.9415
7	92471518	0.021153	0.002584	2.86022e-16	524923	ebi-a-GCST90002316	rs10230506	A	T	0.1609	Lymphocyte count || id:ebi-a-GCST90002316	67.013
7	116200092	0.02939	0.003092	2.14981e-21	524923	ebi-a-GCST90002316	rs9920	C	T	0.104682	Lymphocyte count || id:ebi-a-GCST90002316	90.3483
7	128581835	-0.010761	0.001911	1.84001e-08	524923	ebi-a-GCST90002316	rs11761199	G	A	0.45427	Lymphocyte count || id:ebi-a-GCST90002316	31.7091
7	3157702	-0.022276	0.001916	3.3597e-31	524923	ebi-a-GCST90002316	rs6955702	G	A	0.522122	Lymphocyte count || id:ebi-a-GCST90002316	135.171
7	5569327	0.014205	0.002044	3.78007e-12	524923	ebi-a-GCST90002316	rs2908425	A	G	0.332187	Lymphocyte count || id:ebi-a-GCST90002316	48.2971
7	26858395	-0.012836	0.002198	5.34995e-09	524923	ebi-a-GCST90002316	rs10275896	C	T	0.243888	Lymphocyte count || id:ebi-a-GCST90002316	34.1039
7	55147478	-0.015883	0.002483	1.64999e-10	524923	ebi-a-GCST90002316	rs10245472	A	G	0.176635	Lymphocyte count || id:ebi-a-GCST90002316	40.9177
7	74220751	-0.013362	0.002311	7.58997e-09	524923	ebi-a-GCST90002316	rs707404	T	C	0.65718	Lymphocyte count || id:ebi-a-GCST90002316	33.4305
7	116076443	0.022919	0.003536	9.41022e-11	524923	ebi-a-GCST90002316	rs4730737	A	C	0.920454	Lymphocyte count || id:ebi-a-GCST90002316	42.0114
7	2768935	-0.012821	0.001938	3.78966e-11	524923	ebi-a-GCST90002316	rs7805092	T	G	0.429788	Lymphocyte count || id:ebi-a-GCST90002316	43.7659
7	129513820	-0.012631	0.001955	1.07999e-10	524923	ebi-a-GCST90002316	rs2727487	C	A	0.629239	Lymphocyte count || id:ebi-a-GCST90002316	41.7428
7	138741586	-0.0177	0.001909	1.97015e-20	524923	ebi-a-GCST90002316	rs62485905	T	C	0.551492	Lymphocyte count || id:ebi-a-GCST90002316	85.9676
7	6524843	0.028115	0.002154	6.95024e-39	524923	ebi-a-GCST90002316	rs2347784	G	C	0.268157	Lymphocyte count || id:ebi-a-GCST90002316	170.367
7	36084529	0.013802	0.001953	1.63005e-12	524923	ebi-a-GCST90002316	rs2710804	C	T	0.376124	Lymphocyte count || id:ebi-a-GCST90002316	49.9436
7	70113409	-0.017869	0.002085	1.10002e-17	524923	ebi-a-GCST90002316	rs4718976	C	T	0.694537	Lymphocyte count || id:ebi-a-GCST90002316	73.4494
7	73051932	-0.017457	0.002835	7.57007e-10	524923	ebi-a-GCST90002316	rs799166	G	C	0.132864	Lymphocyte count || id:ebi-a-GCST90002316	37.9169
7	99510154	0.03202	0.004588	3.08035e-12	524923	ebi-a-GCST90002316	rs75457755	C	T	0.05608	Lymphocyte count || id:ebi-a-GCST90002316	48.7075
7	100329162	0.031789	0.004768	2.70023e-11	524923	ebi-a-GCST90002316	rs76015310	G	A	0.051526	Lymphocyte count || id:ebi-a-GCST90002316	44.451
7	130743720	-0.022248	0.002333	1.6099e-21	524923	ebi-a-GCST90002316	rs4336553	G	A	0.792536	Lymphocyte count || id:ebi-a-GCST90002316	90.9395
7	150294476	0.024676	0.00227	1.72982e-27	524923	ebi-a-GCST90002316	rs35114152	G	A	0.225583	Lymphocyte count || id:ebi-a-GCST90002316	118.167
7	156595998	-0.013501	0.001976	8.66962e-12	524923	ebi-a-GCST90002316	rs55633929	A	G	0.424552	Lymphocyte count || id:ebi-a-GCST90002316	46.6829
7	949067	0.01749	0.002487	2.11982e-12	524923	ebi-a-GCST90002316	rs11984234	A	T	0.213844	Lymphocyte count || id:ebi-a-GCST90002316	49.457
7	18224597	-0.01345	0.002312	6.12999e-09	524923	ebi-a-GCST90002316	rs17138740	G	A	0.214538	Lymphocyte count || id:ebi-a-GCST90002316	33.843
7	22740513	-0.026515	0.002334	6.95024e-30	524923	ebi-a-GCST90002316	rs35345753	G	C	0.207147	Lymphocyte count || id:ebi-a-GCST90002316	129.057
7	28160113	-0.024414	0.002347	2.63027e-25	524923	ebi-a-GCST90002316	rs9648346	G	C	0.203178	Lymphocyte count || id:ebi-a-GCST90002316	108.206
7	37385357	0.018708	0.002471	3.91021e-14	524923	ebi-a-GCST90002316	rs6966893	A	G	0.178557	Lymphocyte count || id:ebi-a-GCST90002316	57.3204
7	50539036	0.047879	0.007054	1.18005e-11	524923	ebi-a-GCST90002316	rs149984502	T	C	0.018609	Lymphocyte count || id:ebi-a-GCST90002316	46.0701
7	98038351	-0.012674	0.002068	9.14998e-10	524923	ebi-a-GCST90002316	rs57098456	G	A	0.322	Lymphocyte count || id:ebi-a-GCST90002316	37.5601
7	98931658	0.039649	0.003998	3.72992e-23	524923	ebi-a-GCST90002316	rs200984644	G	A	0.063614	Lymphocyte count || id:ebi-a-GCST90002316	98.351
7	127015083	0.055993	0.006836	2.73023e-16	524923	ebi-a-GCST90002316	rs62621812	A	G	0.020688	Lymphocyte count || id:ebi-a-GCST90002316	67.0909
7	150527651	0.020861	0.003359	5.47003e-10	524923	ebi-a-GCST90002316	rs73165514	A	G	0.086367	Lymphocyte count || id:ebi-a-GCST90002316	38.5701
8	18700282	-0.012854	0.001908	1.69005e-11	524923	ebi-a-GCST90002316	rs7830045	C	A	0.435627	Lymphocyte count || id:ebi-a-GCST90002316	45.3858
8	41549194	-0.051371	0.005006	1.13006e-24	524923	ebi-a-GCST90002316	rs6474359	C	T	0.037682	Lymphocyte count || id:ebi-a-GCST90002316	105.306
8	41630447	0.026819	0.002264	2.47002e-32	524923	ebi-a-GCST90002316	rs4737010	A	G	0.228863	Lymphocyte count || id:ebi-a-GCST90002316	140.324
8	79069520	-0.044564	0.004906	1.11995e-19	524923	ebi-a-GCST90002316	rs117934175	A	G	0.040534	Lymphocyte count || id:ebi-a-GCST90002316	82.5113
8	129002419	-0.025338	0.001992	5.0501e-37	524923	ebi-a-GCST90002316	rs10956401	A	G	0.345058	Lymphocyte count || id:ebi-a-GCST90002316	161.795
8	10647044	0.02245	0.002348	1.24997e-21	524923	ebi-a-GCST90002316	rs28588745	T	A	0.205718	Lymphocyte count || id:ebi-a-GCST90002316	91.419
8	49456791	-0.017413	0.002964	4.35001e-09	524923	ebi-a-GCST90002316	rs1976451	G	T	0.13522	Lymphocyte count || id:ebi-a-GCST90002316	34.5136
8	61386533	0.015461	0.001959	3.08035e-15	524923	ebi-a-GCST90002316	rs7839516	C	T	0.369365	Lymphocyte count || id:ebi-a-GCST90002316	62.2883
8	68811043	-0.011664	0.001995	5.19996e-09	524923	ebi-a-GCST90002316	rs144345073	A	T	0.397638	Lymphocyte count || id:ebi-a-GCST90002316	34.1829
8	72909349	-0.018902	0.002227	2.25996e-17	524923	ebi-a-GCST90002316	rs10109370	A	C	0.238495	Lymphocyte count || id:ebi-a-GCST90002316	72.0402
8	11657838	0.013969	0.002332	2.15001e-09	524923	ebi-a-GCST90002316	rs13276352	C	T	0.208845	Lymphocyte count || id:ebi-a-GCST90002316	35.8817
8	22785768	0.01668	0.001987	4.94994e-17	524923	ebi-a-GCST90002316	rs1533065	T	C	0.345231	Lymphocyte count || id:ebi-a-GCST90002316	70.4687
8	30242076	-0.017087	0.00222	1.46016e-14	524923	ebi-a-GCST90002316	rs113142693	C	T	0.247465	Lymphocyte count || id:ebi-a-GCST90002316	59.2415
8	105797157	-0.011503	0.001998	8.82003e-09	524923	ebi-a-GCST90002316	rs12541810	T	C	0.387891	Lymphocyte count || id:ebi-a-GCST90002316	33.146
8	119886923	-0.013407	0.001901	1.83992e-12	524923	ebi-a-GCST90002316	rs2055101	T	C	0.527164	Lymphocyte count || id:ebi-a-GCST90002316	49.7392
8	142217115	-0.022001	0.002012	8.49963e-28	524923	ebi-a-GCST90002316	rs7007986	A	G	0.601181	Lymphocyte count || id:ebi-a-GCST90002316	119.572
8	421777	0.02071	0.003362	7.47997e-10	524923	ebi-a-GCST90002316	rs10503147	T	C	0.088907	Lymphocyte count || id:ebi-a-GCST90002316	37.9459
8	21769432	-0.040102	0.004704	1.6099e-17	524923	ebi-a-GCST90002316	rs56094005	G	A	0.042917	Lymphocyte count || id:ebi-a-GCST90002316	72.6771
8	40028306	-0.013245	0.001916	4.9705e-12	524923	ebi-a-GCST90002316	rs2980821	A	C	0.425051	Lymphocyte count || id:ebi-a-GCST90002316	47.7873
8	59415337	-0.012427	0.00204	1.13999e-09	524923	ebi-a-GCST90002316	rs13277751	G	T	0.641593	Lymphocyte count || id:ebi-a-GCST90002316	37.1084
8	79657666	0.050185	0.002184	9.7949e-117	524923	ebi-a-GCST90002316	rs1441850	C	T	0.25197	Lymphocyte count || id:ebi-a-GCST90002316	528.011
8	101484638	-0.018992	0.001926	6.55994e-23	524923	ebi-a-GCST90002316	rs881492	G	C	0.467464	Lymphocyte count || id:ebi-a-GCST90002316	97.2364
8	102471269	0.0146	0.001909	2.14981e-14	524923	ebi-a-GCST90002316	rs1264593	T	G	0.494948	Lymphocyte count || id:ebi-a-GCST90002316	58.4916
8	126507308	-0.01534	0.002067	1.21004e-13	524923	ebi-a-GCST90002316	rs2980888	C	T	0.697079	Lymphocyte count || id:ebi-a-GCST90002316	55.0769
8	130986984	0.012837	0.001975	8.35988e-11	524923	ebi-a-GCST90002316	rs10107362	G	C	0.360574	Lymphocyte count || id:ebi-a-GCST90002316	42.2467
8	78363128	0.061126	0.00886	5.45004e-12	524923	ebi-a-GCST90002316	rs75653581	T	C	0.012672	Lymphocyte count || id:ebi-a-GCST90002316	47.5975
8	101139413	0.010777	0.001898	1.38998e-08	524923	ebi-a-GCST90002316	rs2453628	A	G	0.52576	Lymphocyte count || id:ebi-a-GCST90002316	32.2406
9	4039727	-0.017739	0.001941	6.75927e-20	524923	ebi-a-GCST90002316	rs501461	T	G	0.599659	Lymphocyte count || id:ebi-a-GCST90002316	83.5232
9	35722282	0.020015	0.002073	4.98999e-22	524923	ebi-a-GCST90002316	rs2295797	C	T	0.295417	Lymphocyte count || id:ebi-a-GCST90002316	93.2207
9	112678121	0.014877	0.002086	1.02991e-12	524923	ebi-a-GCST90002316	rs7855586	G	A	0.290115	Lymphocyte count || id:ebi-a-GCST90002316	50.863
9	126018715	-0.022597	0.003015	6.89922e-14	524923	ebi-a-GCST90002316	rs10985915	G	A	0.110633	Lymphocyte count || id:ebi-a-GCST90002316	56.1729
9	127191232	-0.011609	0.002008	7.59994e-09	524923	ebi-a-GCST90002316	rs10986338	A	G	0.649791	Lymphocyte count || id:ebi-a-GCST90002316	33.4243
9	86499923	-0.021308	0.002875	1.29987e-13	524923	ebi-a-GCST90002316	rs35010780	A	G	0.130713	Lymphocyte count || id:ebi-a-GCST90002316	54.93
9	91495135	-0.070296	0.004108	1.35988e-65	524923	ebi-a-GCST90002316	rs61750929	T	C	0.056331	Lymphocyte count || id:ebi-a-GCST90002316	292.82
9	98775235	-0.031845	0.005047	2.87998e-10	524923	ebi-a-GCST90002316	rs3739756	C	T	0.036302	Lymphocyte count || id:ebi-a-GCST90002316	39.8122
9	133623966	-0.015084	0.001997	4.38026e-14	524923	ebi-a-GCST90002316	rs2791733	A	C	0.400359	Lymphocyte count || id:ebi-a-GCST90002316	57.0528
9	22145694	-0.04804	0.002582	3.29003e-77	524923	ebi-a-GCST90002316	rs2065500	G	A	0.159764	Lymphocyte count || id:ebi-a-GCST90002316	346.173
9	33776182	0.012768	0.002127	2.01002e-09	524923	ebi-a-GCST90002316	rs1971429	A	C	0.728952	Lymphocyte count || id:ebi-a-GCST90002316	36.0339
9	34723035	-0.013683	0.00205	2.54976e-11	524923	ebi-a-GCST90002316	rs10814138	A	C	0.313929	Lymphocyte count || id:ebi-a-GCST90002316	44.5507
9	38196117	-0.019034	0.001896	1.10994e-23	524923	ebi-a-GCST90002316	rs10973700	C	G	0.487233	Lymphocyte count || id:ebi-a-GCST90002316	100.782
9	82187095	0.021641	0.001999	2.78997e-27	524923	ebi-a-GCST90002316	rs2807303	A	G	0.346234	Lymphocyte count || id:ebi-a-GCST90002316	117.2
9	94486321	0.011391	0.002015	1.62002e-08	524923	ebi-a-GCST90002316	rs10761129	T	C	0.669401	Lymphocyte count || id:ebi-a-GCST90002316	31.9576
9	139927062	0.029356	0.002198	1.16011e-40	524923	ebi-a-GCST90002316	rs4880192	G	A	0.720804	Lymphocyte count || id:ebi-a-GCST90002316	178.377
9	21776615	-0.023401	0.00336	3.41979e-12	524923	ebi-a-GCST90002316	rs10965124	G	T	0.094818	Lymphocyte count || id:ebi-a-GCST90002316	48.5054
9	123689597	0.020501	0.001907	6.26037e-27	524923	ebi-a-GCST90002316	rs3761846	T	C	0.569525	Lymphocyte count || id:ebi-a-GCST90002316	115.571
9	20802452	0.010844	0.001958	3.11997e-08	524923	ebi-a-GCST90002316	rs6475476	G	A	0.373093	Lymphocyte count || id:ebi-a-GCST90002316	30.6728
9	21986847	0.043598	0.002107	5.14044e-95	524923	ebi-a-GCST90002316	rs3731211	A	T	0.719794	Lymphocyte count || id:ebi-a-GCST90002316	428.158
9	136150466	-0.010374	0.001891	4.18996e-08	524923	ebi-a-GCST90002316	rs616154	T	C	0.514528	Lymphocyte count || id:ebi-a-GCST90002316	30.096
10	27125289	0.010749	0.001946	3.42997e-08	524923	ebi-a-GCST90002316	rs7893800	A	G	0.389841	Lymphocyte count || id:ebi-a-GCST90002316	30.5106
10	44513645	0.012732	0.002238	1.31999e-08	524923	ebi-a-GCST90002316	rs4948822	G	T	0.231555	Lymphocyte count || id:ebi-a-GCST90002316	32.3648
10	50252936	-0.032458	0.002245	2.59e-47	524923	ebi-a-GCST90002316	rs61850684	A	G	0.233502	Lymphocyte count || id:ebi-a-GCST90002316	209.031
10	72625741	-0.017011	0.002013	3.11028e-17	524923	ebi-a-GCST90002316	rs10823631	G	A	0.325475	Lymphocyte count || id:ebi-a-GCST90002316	71.4122
10	73508791	-0.03428	0.002004	1.53003e-65	524923	ebi-a-GCST90002316	rs748113	C	T	0.436258	Lymphocyte count || id:ebi-a-GCST90002316	292.608
10	25218243	-0.032062	0.001968	1.29003e-59	524923	ebi-a-GCST90002316	rs10828725	T	G	0.366094	Lymphocyte count || id:ebi-a-GCST90002316	265.418
10	82273079	0.01522	0.002339	7.87952e-11	524923	ebi-a-GCST90002316	rs10748526	C	T	0.793501	Lymphocyte count || id:ebi-a-GCST90002316	42.3418
10	102075479	0.020453	0.002498	2.77971e-16	524923	ebi-a-GCST90002316	rs603424	A	G	0.174511	Lymphocyte count || id:ebi-a-GCST90002316	67.0393
10	4160744	0.020005	0.003543	1.68e-08	524923	ebi-a-GCST90002316	rs1923403	G	A	0.922075	Lymphocyte count || id:ebi-a-GCST90002316	31.8812
10	26741207	-0.020286	0.001941	1.58016e-25	524923	ebi-a-GCST90002316	rs2992263	A	G	0.610009	Lymphocyte count || id:ebi-a-GCST90002316	109.23
10	30486133	0.013995	0.002002	2.87012e-12	524923	ebi-a-GCST90002316	rs2462017	A	G	0.652335	Lymphocyte count || id:ebi-a-GCST90002316	48.8672
10	94515203	0.020387	0.002574	2.47002e-15	524923	ebi-a-GCST90002316	rs34664889	A	C	0.159961	Lymphocyte count || id:ebi-a-GCST90002316	62.7321
10	98369755	-0.018469	0.002479	9.81974e-14	524923	ebi-a-GCST90002316	rs41317270	T	C	0.177256	Lymphocyte count || id:ebi-a-GCST90002316	55.5052
10	121026712	-0.016035	0.001968	3.85035e-16	524923	ebi-a-GCST90002316	rs7071131	G	A	0.495115	Lymphocyte count || id:ebi-a-GCST90002316	66.3877
10	126358073	-0.021252	0.002001	2.49977e-26	524923	ebi-a-GCST90002316	rs10794175	T	G	0.416037	Lymphocyte count || id:ebi-a-GCST90002316	112.799
10	6206221	-0.032245	0.005344	1.64999e-09	524923	ebi-a-GCST90002316	rs117216814	T	C	0.035148	Lymphocyte count || id:ebi-a-GCST90002316	36.4076
10	44879711	-0.016588	0.002053	6.84069e-16	524923	ebi-a-GCST90002316	rs7093481	G	A	0.307178	Lymphocyte count || id:ebi-a-GCST90002316	65.2845
10	73112241	-0.02226	0.003089	5.94977e-13	524923	ebi-a-GCST90002316	rs780669	T	C	0.887133	Lymphocyte count || id:ebi-a-GCST90002316	51.9295
10	96524395	-0.02322	0.00289	9.9106e-16	524923	ebi-a-GCST90002316	rs58667319	T	C	0.122978	Lymphocyte count || id:ebi-a-GCST90002316	64.5548
10	98998195	0.012303	0.001994	6.99005e-10	524923	ebi-a-GCST90002316	rs8181326	A	G	0.659461	Lymphocyte count || id:ebi-a-GCST90002316	38.069
10	6101129	0.029198	0.00206	1.50003e-45	524923	ebi-a-GCST90002316	rs3118469	T	A	0.299989	Lymphocyte count || id:ebi-a-GCST90002316	200.896
10	8100125	0.026568	0.002597	1.55991e-24	524923	ebi-a-GCST90002316	rs3824667	G	A	0.826614	Lymphocyte count || id:ebi-a-GCST90002316	104.658
10	14974563	-0.013322	0.002066	1.17999e-10	524923	ebi-a-GCST90002316	rs7924213	A	G	0.307157	Lymphocyte count || id:ebi-a-GCST90002316	41.5794
10	63719739	-0.021918	0.001998	5.68984e-28	524923	ebi-a-GCST90002316	rs4948492	T	C	0.661671	Lymphocyte count || id:ebi-a-GCST90002316	120.34
10	70976833	-0.020403	0.002032	1.05999e-23	524923	ebi-a-GCST90002316	rs10762264	A	G	0.680729	Lymphocyte count || id:ebi-a-GCST90002316	100.819
10	116024458	0.021702	0.002604	8.1508e-17	524923	ebi-a-GCST90002316	rs35896146	A	G	0.158799	Lymphocyte count || id:ebi-a-GCST90002316	69.4572
11	403484	0.013296	0.001997	2.84971e-11	524923	ebi-a-GCST90002316	rs74045276	C	G	0.564531	Lymphocyte count || id:ebi-a-GCST90002316	44.3288
11	44603597	-0.011738	0.002061	1.26e-08	524923	ebi-a-GCST90002316	rs744222	C	T	0.666159	Lymphocyte count || id:ebi-a-GCST90002316	32.4364
11	100456604	-0.0383	0.003174	1.72982e-33	524923	ebi-a-GCST90002316	rs11224302	T	C	0.098823	Lymphocyte count || id:ebi-a-GCST90002316	145.607
11	113982321	0.012926	0.002044	2.63003e-10	524923	ebi-a-GCST90002316	rs73000965	A	T	0.315412	Lymphocyte count || id:ebi-a-GCST90002316	39.9914
11	46929954	-0.026107	0.003192	2.99985e-16	524923	ebi-a-GCST90002316	rs10838634	G	A	0.901514	Lymphocyte count || id:ebi-a-GCST90002316	66.8942
11	68908815	0.014295	0.002067	4.79954e-12	524923	ebi-a-GCST90002316	rs34662054	C	G	0.299106	Lymphocyte count || id:ebi-a-GCST90002316	47.8286
11	122509237	0.033008	0.001958	1.02991e-63	524923	ebi-a-GCST90002316	rs11218725	G	A	0.376523	Lymphocyte count || id:ebi-a-GCST90002316	284.193
11	1874892	-0.017128	0.002531	1.36994e-11	524923	ebi-a-GCST90002316	rs61867141	A	G	0.194944	Lymphocyte count || id:ebi-a-GCST90002316	45.7962
11	62194434	0.031268	0.004262	2.27982e-13	524923	ebi-a-GCST90002316	rs74679312	G	A	0.056702	Lymphocyte count || id:ebi-a-GCST90002316	53.8237
11	65770230	0.013449	0.002053	5.88979e-11	524923	ebi-a-GCST90002316	rs7113428	A	G	0.339611	Lymphocyte count || id:ebi-a-GCST90002316	42.9143
11	86297189	0.014189	0.002137	3.25987e-11	524923	ebi-a-GCST90002316	rs949349	C	T	0.271122	Lymphocyte count || id:ebi-a-GCST90002316	44.0854
11	119089055	-0.028193	0.003607	5.70033e-15	524923	ebi-a-GCST90002316	rs1893033	T	C	0.074578	Lymphocyte count || id:ebi-a-GCST90002316	61.0928
11	196606	-0.018515	0.00235	3.44033e-15	524923	ebi-a-GCST90002316	rs28416859	C	A	0.375688	Lymphocyte count || id:ebi-a-GCST90002316	62.0743
11	47999218	-0.036085	0.002353	5.00956e-53	524923	ebi-a-GCST90002316	rs1017875	T	C	0.201673	Lymphocyte count || id:ebi-a-GCST90002316	235.185
11	70287441	0.010848	0.001979	4.31996e-08	524923	ebi-a-GCST90002316	rs11236275	T	C	0.428688	Lymphocyte count || id:ebi-a-GCST90002316	30.0475
11	128492549	0.024096	0.002147	3.44033e-29	524923	ebi-a-GCST90002316	rs7127911	T	G	0.266421	Lymphocyte count || id:ebi-a-GCST90002316	125.958
11	18101078	0.011959	0.00192	4.81005e-10	524923	ebi-a-GCST90002316	rs2403246	G	C	0.414485	Lymphocyte count || id:ebi-a-GCST90002316	38.796
11	36074218	0.019588	0.00192	2.07014e-24	524923	ebi-a-GCST90002316	rs11033388	T	A	0.418839	Lymphocyte count || id:ebi-a-GCST90002316	104.083
11	60267695	0.017291	0.001948	7.18952e-19	524923	ebi-a-GCST90002316	rs7933244	C	T	0.525172	Lymphocyte count || id:ebi-a-GCST90002316	78.7884
11	108357137	0.044672	0.005984	8.67961e-14	524923	ebi-a-GCST90002316	rs74911261	A	G	0.025691	Lymphocyte count || id:ebi-a-GCST90002316	55.7298
11	128412297	0.017037	0.002503	1.03992e-11	524923	ebi-a-GCST90002316	rs79805393	C	T	0.173015	Lymphocyte count || id:ebi-a-GCST90002316	46.3302
12	4341538	-0.012425	0.002138	6.37001e-09	524923	ebi-a-GCST90002316	rs12426043	C	G	0.265285	Lymphocyte count || id:ebi-a-GCST90002316	33.7736
12	9905690	0.068864	0.001958	1e-200	524923	ebi-a-GCST90002316	rs11052877	G	A	0.371691	Lymphocyte count || id:ebi-a-GCST90002316	1236.97
12	12882508	0.017148	0.001938	9.42975e-19	524923	ebi-a-GCST90002316	rs6488548	A	C	0.598761	Lymphocyte count || id:ebi-a-GCST90002316	78.2924
12	32635390	0.025886	0.004635	2.39001e-08	524923	ebi-a-GCST90002316	rs147700878	A	G	0.043802	Lymphocyte count || id:ebi-a-GCST90002316	31.1911
12	46261301	0.010677	0.001953	4.68004e-08	524923	ebi-a-GCST90002316	rs10880864	G	T	0.504019	Lymphocyte count || id:ebi-a-GCST90002316	29.8878
12	48208368	-0.019487	0.00193	6.03949e-24	524923	ebi-a-GCST90002316	rs11168249	C	T	0.461347	Lymphocyte count || id:ebi-a-GCST90002316	101.947
12	111884608	-0.090542	0.00189	1e-200	524923	ebi-a-GCST90002316	rs3184504	C	T	0.51744	Lymphocyte count || id:ebi-a-GCST90002316	2294.97
12	8851148	-0.013678	0.002172	3.14e-10	524923	ebi-a-GCST90002316	rs112056543	A	C	0.277628	Lymphocyte count || id:ebi-a-GCST90002316	39.6575
12	49080698	-0.016765	0.002023	1.22999e-16	524923	ebi-a-GCST90002316	rs73108566	A	T	0.331582	Lymphocyte count || id:ebi-a-GCST90002316	68.6776
12	89851232	0.015969	0.00218	2.47002e-13	524923	ebi-a-GCST90002316	rs7308380	C	A	0.750511	Lymphocyte count || id:ebi-a-GCST90002316	53.659
12	112478316	-0.062374	0.009806	2.07e-10	524923	ebi-a-GCST90002316	rs78983078	A	G	0.009511	Lymphocyte count || id:ebi-a-GCST90002316	40.4598
12	113127890	-0.058969	0.009134	1.10999e-10	524923	ebi-a-GCST90002316	rs10492019	C	T	0.011562	Lymphocyte count || id:ebi-a-GCST90002316	41.6798
12	6452468	-0.020782	0.001954	2.23975e-26	524923	ebi-a-GCST90002316	rs4149569	G	C	0.41411	Lymphocyte count || id:ebi-a-GCST90002316	113.116
12	48558325	-0.013952	0.001943	7.12033e-13	524923	ebi-a-GCST90002316	rs12816820	G	A	0.38242	Lymphocyte count || id:ebi-a-GCST90002316	51.5617
12	56435929	0.013638	0.00191	9.75888e-13	524923	ebi-a-GCST90002316	rs1131017	G	C	0.572655	Lymphocyte count || id:ebi-a-GCST90002316	50.9841
12	124249818	0.014117	0.002067	8.81049e-12	524923	ebi-a-GCST90002316	rs7976110	A	G	0.308922	Lymphocyte count || id:ebi-a-GCST90002316	46.6449
12	751609	-0.016986	0.001914	7.43019e-19	524923	ebi-a-GCST90002316	rs2369391	C	A	0.494127	Lymphocyte count || id:ebi-a-GCST90002316	78.7587
12	6502832	0.061958	0.00246	7.09578e-140	524923	ebi-a-GCST90002316	rs10466905	A	G	0.190033	Lymphocyte count || id:ebi-a-GCST90002316	634.344
12	68520751	0.014779	0.002075	1.10002e-12	524923	ebi-a-GCST90002316	rs1118866	T	C	0.703532	Lymphocyte count || id:ebi-a-GCST90002316	50.7287
12	96281510	-0.013208	0.002399	3.79001e-08	524923	ebi-a-GCST90002316	rs74344617	A	G	0.192087	Lymphocyte count || id:ebi-a-GCST90002316	30.3119
12	124447397	-0.021272	0.002125	1.49005e-23	524923	ebi-a-GCST90002316	rs80270210	T	G	0.304529	Lymphocyte count || id:ebi-a-GCST90002316	100.207
12	1868527	0.010843	0.001945	2.55e-08	524923	ebi-a-GCST90002316	rs2068485	G	T	0.446837	Lymphocyte count || id:ebi-a-GCST90002316	31.0785
12	26438189	0.019723	0.002284	6.20012e-18	524923	ebi-a-GCST90002316	rs6487543	A	G	0.770994	Lymphocyte count || id:ebi-a-GCST90002316	74.5682
12	69220636	0.010744	0.001931	2.68999e-08	524923	ebi-a-GCST90002316	rs3730590	T	C	0.40273	Lymphocyte count || id:ebi-a-GCST90002316	30.9576
12	90561450	0.014929	0.002153	4.21988e-12	524923	ebi-a-GCST90002316	rs1371076	C	T	0.740378	Lymphocyte count || id:ebi-a-GCST90002316	48.081
12	101873240	0.040938	0.004104	2.11009e-23	524923	ebi-a-GCST90002316	rs17041439	C	A	0.056517	Lymphocyte count || id:ebi-a-GCST90002316	99.5035
12	111251437	-0.016746	0.002778	1.71002e-09	524923	ebi-a-GCST90002316	rs7966257	C	G	0.137627	Lymphocyte count || id:ebi-a-GCST90002316	36.3377
12	123873242	-0.025074	0.002098	7.16968e-33	524923	ebi-a-GCST90002316	rs28533432	T	C	0.699647	Lymphocyte count || id:ebi-a-GCST90002316	142.836
13	99815898	-0.01542	0.002204	2.73023e-12	524923	ebi-a-GCST90002316	rs9513573	A	G	0.279129	Lymphocyte count || id:ebi-a-GCST90002316	48.9492
13	114920867	0.030122	0.002107	2.51015e-46	524923	ebi-a-GCST90002316	rs9590390	A	G	0.291922	Lymphocyte count || id:ebi-a-GCST90002316	204.38
13	46707137	0.015145	0.001895	1.38007e-15	524923	ebi-a-GCST90002316	rs9534338	C	T	0.459888	Lymphocyte count || id:ebi-a-GCST90002316	63.8734
13	49178830	0.013727	0.002028	1.33999e-11	524923	ebi-a-GCST90002316	rs7983682	T	C	0.322752	Lymphocyte count || id:ebi-a-GCST90002316	45.8158
13	72503638	-0.035358	0.00473	8.05935e-14	524923	ebi-a-GCST90002316	rs67483792	T	C	0.042874	Lymphocyte count || id:ebi-a-GCST90002316	55.8796
13	74701736	0.04349	0.002142	1.32008e-91	524923	ebi-a-GCST90002316	rs3812849	C	A	0.266158	Lymphocyte count || id:ebi-a-GCST90002316	412.23
13	41522338	-0.032336	0.002704	6.32995e-33	524923	ebi-a-GCST90002316	rs9532679	C	A	0.148984	Lymphocyte count || id:ebi-a-GCST90002316	143.008
13	42992135	-0.020294	0.001896	1.07994e-26	524923	ebi-a-GCST90002316	rs9525619	T	C	0.534266	Lymphocyte count || id:ebi-a-GCST90002316	114.567
13	50652456	-0.025694	0.002292	3.86011e-29	524923	ebi-a-GCST90002316	rs1523178	C	A	0.22113	Lymphocyte count || id:ebi-a-GCST90002316	125.671
13	114454143	0.031018	0.005171	2.04998e-09	524923	ebi-a-GCST90002316	rs374053567	G	A	0.041779	Lymphocyte count || id:ebi-a-GCST90002316	35.9814
13	28604007	0.062814	0.008702	5.49035e-13	524923	ebi-a-GCST90002316	rs76428106	C	T	0.013444	Lymphocyte count || id:ebi-a-GCST90002316	52.1044
13	50933553	-0.012011	0.001914	3.57998e-10	524923	ebi-a-GCST90002316	rs912416	C	A	0.445384	Lymphocyte count || id:ebi-a-GCST90002316	39.3799
13	74615925	-0.014448	0.00202	8.8308e-13	524923	ebi-a-GCST90002316	rs9592965	C	A	0.326994	Lymphocyte count || id:ebi-a-GCST90002316	51.1579
13	114843054	-0.013733	0.001941	1.54989e-12	524923	ebi-a-GCST90002316	rs2001388	C	T	0.461148	Lymphocyte count || id:ebi-a-GCST90002316	50.0587
14	50412380	-0.026707	0.004632	8.35007e-09	524923	ebi-a-GCST90002316	rs112992671	A	G	0.045938	Lymphocyte count || id:ebi-a-GCST90002316	33.244
14	69179971	-0.029776	0.003547	4.8899e-17	524923	ebi-a-GCST90002316	rs10138752	T	C	0.077325	Lymphocyte count || id:ebi-a-GCST90002316	70.471
14	103926010	0.016769	0.00202	1.10002e-16	524923	ebi-a-GCST90002316	rs4900578	T	A	0.367634	Lymphocyte count || id:ebi-a-GCST90002316	68.9147
14	23793305	-0.020532	0.00258	1.85012e-15	524923	ebi-a-GCST90002316	rs45528934	T	C	0.161765	Lymphocyte count || id:ebi-a-GCST90002316	63.332
14	64975861	0.027118	0.002032	1.35988e-40	524923	ebi-a-GCST90002316	rs1966865	A	G	0.317295	Lymphocyte count || id:ebi-a-GCST90002316	178.102
14	93516465	0.020125	0.003138	1.47001e-10	524923	ebi-a-GCST90002316	rs2180369	C	T	0.110884	Lymphocyte count || id:ebi-a-GCST90002316	41.1307
14	35848774	0.013805	0.001995	4.66015e-12	524923	ebi-a-GCST90002316	rs2057340	G	A	0.65339	Lymphocyte count || id:ebi-a-GCST90002316	47.8836
14	99793449	-0.014861	0.001956	3.19007e-14	524923	ebi-a-GCST90002316	rs10145277	A	T	0.624665	Lymphocyte count || id:ebi-a-GCST90002316	57.7243
14	103350813	0.030407	0.002283	1.99022e-40	524923	ebi-a-GCST90002316	rs7157267	C	T	0.222096	Lymphocyte count || id:ebi-a-GCST90002316	177.393
14	35871093	0.025359	0.001966	4.93969e-38	524923	ebi-a-GCST90002316	rs696	T	C	0.364762	Lymphocyte count || id:ebi-a-GCST90002316	166.379
14	75981856	0.026141	0.00193	9.20026e-42	524923	ebi-a-GCST90002316	rs175714	C	T	0.577477	Lymphocyte count || id:ebi-a-GCST90002316	183.455
14	103898525	0.018155	0.001959	2.03986e-20	524923	ebi-a-GCST90002316	rs1951389	C	G	0.366287	Lymphocyte count || id:ebi-a-GCST90002316	85.8862
15	69583434	0.048621	0.006697	4.04017e-13	524923	ebi-a-GCST90002316	rs149453951	T	C	0.023606	Lymphocyte count || id:ebi-a-GCST90002316	52.7093
15	91021412	0.038051	0.002032	3.37987e-78	524923	ebi-a-GCST90002316	rs28539372	A	T	0.319096	Lymphocyte count || id:ebi-a-GCST90002316	350.659
15	40949526	-0.016169	0.001949	1.13006e-16	524923	ebi-a-GCST90002316	rs2412544	T	C	0.393588	Lymphocyte count || id:ebi-a-GCST90002316	68.8244
15	48546727	-0.020904	0.002793	7.57007e-14	524923	ebi-a-GCST90002316	rs12593807	C	T	0.135636	Lymphocyte count || id:ebi-a-GCST90002316	56.0166
15	51106727	-0.011769	0.002084	1.66001e-08	524923	ebi-a-GCST90002316	rs3848132	A	T	0.292109	Lymphocyte count || id:ebi-a-GCST90002316	31.8921
15	58770523	0.034112	0.0036	2.78997e-21	524923	ebi-a-GCST90002316	rs7161799	T	C	0.076225	Lymphocyte count || id:ebi-a-GCST90002316	89.7862
15	66925163	-0.012483	0.001927	9.72076e-11	524923	ebi-a-GCST90002316	rs2439408	C	G	0.561092	Lymphocyte count || id:ebi-a-GCST90002316	41.9638
15	44027885	0.054097	0.005994	1.89017e-19	524923	ebi-a-GCST90002316	rs139974673	C	T	0.026033	Lymphocyte count || id:ebi-a-GCST90002316	81.4541
15	81978452	-0.011182	0.001961	1.21001e-08	524923	ebi-a-GCST90002316	rs4129560	A	C	0.369955	Lymphocyte count || id:ebi-a-GCST90002316	32.515
15	90555181	0.048221	0.005006	6.24022e-22	524923	ebi-a-GCST90002316	rs187856913	A	G	0.038815	Lymphocyte count || id:ebi-a-GCST90002316	92.7878
15	70033578	-0.032806	0.003133	1.24997e-25	524923	ebi-a-GCST90002316	rs34025077	G	A	0.101398	Lymphocyte count || id:ebi-a-GCST90002316	109.644
15	70376441	0.013864	0.001958	1.48013e-12	524923	ebi-a-GCST90002316	rs631864	C	T	0.471706	Lymphocyte count || id:ebi-a-GCST90002316	50.1362
15	90653194	-0.012696	0.001925	4.40961e-11	524923	ebi-a-GCST90002316	rs11073903	A	G	0.567498	Lymphocyte count || id:ebi-a-GCST90002316	43.4983
15	83793622	0.016236	0.002275	9.86052e-13	524923	ebi-a-GCST90002316	rs17507693	T	A	0.222733	Lymphocyte count || id:ebi-a-GCST90002316	50.9325
16	30836648	-0.024472	0.002122	9.68055e-31	524923	ebi-a-GCST90002316	rs8046391	C	G	0.273776	Lymphocyte count || id:ebi-a-GCST90002316	132.999
16	57075180	0.022219	0.001915	4.32016e-31	524923	ebi-a-GCST90002316	rs7192652	G	A	0.480623	Lymphocyte count || id:ebi-a-GCST90002316	134.621
16	3651579	-0.023648	0.00356	3.19963e-11	524923	ebi-a-GCST90002316	rs78487935	G	A	0.077712	Lymphocyte count || id:ebi-a-GCST90002316	44.1254
16	30482540	0.055094	0.001917	1.58125e-181	524923	ebi-a-GCST90002316	rs12598978	G	T	0.519622	Lymphocyte count || id:ebi-a-GCST90002316	825.97
16	88837298	-0.021027	0.002036	5.81969e-25	524923	ebi-a-GCST90002316	rs8052370	T	C	0.609467	Lymphocyte count || id:ebi-a-GCST90002316	106.659
16	9028541	0.015901	0.002345	1.24997e-11	524923	ebi-a-GCST90002316	rs1677490	C	G	0.7912	Lymphocyte count || id:ebi-a-GCST90002316	45.9794
16	24044921	-0.030887	0.004077	3.71022e-14	524923	ebi-a-GCST90002316	rs145719494	G	A	0.058785	Lymphocyte count || id:ebi-a-GCST90002316	57.3945
16	31301011	-0.016153	0.0022	2.21004e-13	524923	ebi-a-GCST90002316	rs11863592	G	A	0.269029	Lymphocyte count || id:ebi-a-GCST90002316	53.909
16	88507538	0.013275	0.002143	6.07002e-10	524923	ebi-a-GCST90002316	rs8060375	T	C	0.321276	Lymphocyte count || id:ebi-a-GCST90002316	38.3729
16	4148240	0.017926	0.002015	6.09958e-19	524923	ebi-a-GCST90002316	rs447361	G	T	0.666344	Lymphocyte count || id:ebi-a-GCST90002316	79.1438
16	67680806	0.044471	0.004114	3.30979e-27	524923	ebi-a-GCST90002316	rs117556162	A	G	0.05762	Lymphocyte count || id:ebi-a-GCST90002316	116.849
16	11062936	-0.019172	0.002326	1.77992e-16	524923	ebi-a-GCST90002316	rs17229044	T	C	0.210111	Lymphocyte count || id:ebi-a-GCST90002316	67.9384
16	67606308	-0.029883	0.004626	1.07999e-10	524923	ebi-a-GCST90002316	rs143875179	A	G	0.0442	Lymphocyte count || id:ebi-a-GCST90002316	41.7289
16	75185764	-0.016734	0.002051	3.59998e-16	524923	ebi-a-GCST90002316	rs9939124	T	C	0.306976	Lymphocyte count || id:ebi-a-GCST90002316	66.5684
16	78575335	0.014298	0.002086	7.38924e-12	524923	ebi-a-GCST90002316	rs2667640	T	C	0.673985	Lymphocyte count || id:ebi-a-GCST90002316	46.981
16	84582965	0.038651	0.002294	1.18987e-63	524923	ebi-a-GCST90002316	rs247826	T	C	0.220693	Lymphocyte count || id:ebi-a-GCST90002316	283.88
17	19439066	0.017742	0.001989	4.87978e-19	524923	ebi-a-GCST90002316	rs2453582	T	C	0.391346	Lymphocyte count || id:ebi-a-GCST90002316	79.5675
17	27955540	-0.01651	0.001892	2.74979e-18	524923	ebi-a-GCST90002316	rs3809790	T	C	0.476503	Lymphocyte count || id:ebi-a-GCST90002316	76.1468
17	46198168	0.027955	0.005123	4.97004e-08	524923	ebi-a-GCST90002316	rs76586925	A	G	0.036322	Lymphocyte count || id:ebi-a-GCST90002316	29.7763
17	62023128	0.013211	0.002151	8.46993e-10	524923	ebi-a-GCST90002316	rs11657448	T	C	0.321926	Lymphocyte count || id:ebi-a-GCST90002316	37.7216
17	2729652	0.028939	0.002252	9.25977e-38	524923	ebi-a-GCST90002316	rs6502555	C	T	0.269464	Lymphocyte count || id:ebi-a-GCST90002316	165.132
17	38023745	-0.03016	0.001892	3.61993e-57	524923	ebi-a-GCST90002316	rs4795397	G	A	0.478576	Lymphocyte count || id:ebi-a-GCST90002316	254.109
17	74024711	0.012196	0.002071	4.02995e-09	524923	ebi-a-GCST90002316	rs2665960	G	A	0.668615	Lymphocyte count || id:ebi-a-GCST90002316	34.6796
17	2881625	-0.022325	0.002049	1.33015e-27	524923	ebi-a-GCST90002316	rs62091998	G	A	0.307469	Lymphocyte count || id:ebi-a-GCST90002316	118.713
17	4625892	0.031862	0.002332	1.93999e-42	524923	ebi-a-GCST90002316	rs35186877	A	G	0.213822	Lymphocyte count || id:ebi-a-GCST90002316	186.676
17	7154582	-0.022072	0.002716	4.60999e-16	524923	ebi-a-GCST90002316	rs3744399	C	T	0.143155	Lymphocyte count || id:ebi-a-GCST90002316	66.0426
17	16778044	-0.022804	0.003308	5.64937e-12	524923	ebi-a-GCST90002316	rs113975828	T	C	0.098281	Lymphocyte count || id:ebi-a-GCST90002316	47.5216
17	17715317	-0.022432	0.002068	2.19989e-27	524923	ebi-a-GCST90002316	rs2297508	G	C	0.647622	Lymphocyte count || id:ebi-a-GCST90002316	117.662
17	73028923	-0.017265	0.002093	1.66994e-16	524923	ebi-a-GCST90002316	rs1491765	A	G	0.293219	Lymphocyte count || id:ebi-a-GCST90002316	68.0448
17	74419177	0.02652	0.002301	1.05003e-30	524923	ebi-a-GCST90002316	rs4789294	G	A	0.219391	Lymphocyte count || id:ebi-a-GCST90002316	132.835
17	35740855	0.018709	0.001928	3.12968e-22	524923	ebi-a-GCST90002316	rs7215774	C	T	0.426593	Lymphocyte count || id:ebi-a-GCST90002316	94.1645
17	41761741	-0.012577	0.002197	1.06001e-08	524923	ebi-a-GCST90002316	rs11652705	G	A	0.250514	Lymphocyte count || id:ebi-a-GCST90002316	32.7713
17	42329004	0.017915	0.002093	1.20005e-17	524923	ebi-a-GCST90002316	rs13306780	C	A	0.697272	Lymphocyte count || id:ebi-a-GCST90002316	73.2648
17	44223034	-0.019422	0.002866	1.27997e-11	524923	ebi-a-GCST90002316	rs111801880	C	A	0.165938	Lymphocyte count || id:ebi-a-GCST90002316	45.9236
17	1023511	-0.012137	0.002085	5.96994e-09	524923	ebi-a-GCST90002316	rs12949249	T	C	0.63814	Lymphocyte count || id:ebi-a-GCST90002316	33.8852
17	2064712	-0.038878	0.003276	1.88018e-32	524923	ebi-a-GCST90002316	rs77017480	A	T	0.099998	Lymphocyte count || id:ebi-a-GCST90002316	140.838
17	4969108	0.020988	0.001897	2.01002e-28	524923	ebi-a-GCST90002316	rs8075090	C	T	0.523681	Lymphocyte count || id:ebi-a-GCST90002316	122.407
17	55242242	0.015551	0.002632	3.56e-09	524923	ebi-a-GCST90002316	rs9898958	G	T	0.153458	Lymphocyte count || id:ebi-a-GCST90002316	34.9096
17	57928290	-0.022504	0.001903	3.0903e-32	524923	ebi-a-GCST90002316	rs1292069	C	T	0.449582	Lymphocyte count || id:ebi-a-GCST90002316	139.843
17	72690829	0.024622	0.002296	8.66962e-27	524923	ebi-a-GCST90002316	rs9906320	A	G	0.775113	Lymphocyte count || id:ebi-a-GCST90002316	115.001
17	76393762	0.020824	0.003402	9.56996e-10	524923	ebi-a-GCST90002316	rs116876036	T	C	0.09019	Lymphocyte count || id:ebi-a-GCST90002316	37.4679
18	77250669	0.027778	0.003337	8.97016e-17	524923	ebi-a-GCST90002316	rs111626441	A	G	0.096614	Lymphocyte count || id:ebi-a-GCST90002316	69.293
18	60793549	-0.024077	0.003242	1.16011e-13	524923	ebi-a-GCST90002316	rs4987855	T	C	0.096307	Lymphocyte count || id:ebi-a-GCST90002316	55.1542
18	60826343	0.023283	0.002808	1.17004e-16	524923	ebi-a-GCST90002316	rs4940572	A	G	0.136477	Lymphocyte count || id:ebi-a-GCST90002316	68.7517
18	74769175	0.01184	0.001935	9.72994e-10	524923	ebi-a-GCST90002316	rs9676181	A	T	0.573916	Lymphocyte count || id:ebi-a-GCST90002316	37.4405
18	12887750	-0.012637	0.001974	1.59001e-10	524923	ebi-a-GCST90002316	rs8096327	G	A	0.391461	Lymphocyte count || id:ebi-a-GCST90002316	40.982
18	20461322	-0.017551	0.002175	7.37055e-16	524923	ebi-a-GCST90002316	rs3851820	T	A	0.744961	Lymphocyte count || id:ebi-a-GCST90002316	65.1156
18	48954037	0.01286	0.002236	9.06004e-09	524923	ebi-a-GCST90002316	rs1456059	G	A	0.766259	Lymphocyte count || id:ebi-a-GCST90002316	33.0779
19	1079959	-0.060717	0.003409	6.59933e-71	524923	ebi-a-GCST90002316	rs36084354	A	G	0.091708	Lymphocyte count || id:ebi-a-GCST90002316	317.224
19	44260929	0.031603	0.0026	5.81032e-34	524923	ebi-a-GCST90002316	rs61387190	T	C	0.157437	Lymphocyte count || id:ebi-a-GCST90002316	147.744
19	57047859	-0.013493	0.002164	4.64002e-10	524923	ebi-a-GCST90002316	rs2286422	T	C	0.256102	Lymphocyte count || id:ebi-a-GCST90002316	38.8779
19	16527834	0.118443	0.002627	1e-200	524923	ebi-a-GCST90002316	rs4808047	C	T	0.157747	Lymphocyte count || id:ebi-a-GCST90002316	2032.82
19	16736092	0.044814	0.002492	3.0903e-72	524923	ebi-a-GCST90002316	rs3786604	G	A	0.180944	Lymphocyte count || id:ebi-a-GCST90002316	323.394
19	17660300	0.016752	0.001904	1.45011e-18	524923	ebi-a-GCST90002316	rs11666267	A	G	0.565118	Lymphocyte count || id:ebi-a-GCST90002316	77.4104
19	18206317	0.015748	0.002581	1.07999e-09	524923	ebi-a-GCST90002316	rs55881864	T	G	0.18186	Lymphocyte count || id:ebi-a-GCST90002316	37.2284
19	33752994	0.017139	0.00198	5.23962e-18	524923	ebi-a-GCST90002316	rs4530278	T	G	0.598216	Lymphocyte count || id:ebi-a-GCST90002316	74.9274
19	47695751	0.031193	0.002167	6.22014e-47	524923	ebi-a-GCST90002316	rs56179616	T	G	0.258737	Lymphocyte count || id:ebi-a-GCST90002316	207.203
19	300952	0.015726	0.002318	1.22011e-11	524923	ebi-a-GCST90002316	rs77232119	G	T	0.272932	Lymphocyte count || id:ebi-a-GCST90002316	46.0267
19	6654399	0.013361	0.001966	1.11995e-11	524923	ebi-a-GCST90002316	rs446280	T	G	0.584048	Lymphocyte count || id:ebi-a-GCST90002316	46.1861
19	10395683	-0.043577	0.001983	6.05341e-107	524923	ebi-a-GCST90002316	rs5498	G	A	0.425749	Lymphocyte count || id:ebi-a-GCST90002316	482.913
19	33896432	-0.015028	0.00203	1.40994e-13	524923	ebi-a-GCST90002316	rs4805881	C	A	0.665288	Lymphocyte count || id:ebi-a-GCST90002316	54.8038
19	52128795	-0.018376	0.002067	6.41948e-19	524923	ebi-a-GCST90002316	rs11084096	A	G	0.296205	Lymphocyte count || id:ebi-a-GCST90002316	79.0353
19	1193965	0.029427	0.00253	3.0297e-31	524923	ebi-a-GCST90002316	rs28841391	G	T	0.758417	Lymphocyte count || id:ebi-a-GCST90002316	135.285
19	13900981	0.031731	0.00247	9.58959e-38	524923	ebi-a-GCST90002316	rs57398315	A	G	0.199973	Lymphocyte count || id:ebi-a-GCST90002316	165.034
19	40785683	0.024538	0.003639	1.59993e-11	524923	ebi-a-GCST90002316	rs75018496	G	C	0.075981	Lymphocyte count || id:ebi-a-GCST90002316	45.4689
19	52249947	-0.016487	0.002024	3.94003e-16	524923	ebi-a-GCST90002316	rs2070745	G	C	0.366758	Lymphocyte count || id:ebi-a-GCST90002316	66.3533
20	3679511	0.021955	0.003893	1.75001e-08	524923	ebi-a-GCST90002316	rs74956558	G	A	0.068751	Lymphocyte count || id:ebi-a-GCST90002316	31.8052
20	47339742	0.014727	0.001938	3.11028e-14	524923	ebi-a-GCST90002316	rs968478	G	A	0.397325	Lymphocyte count || id:ebi-a-GCST90002316	57.7459
20	31387954	0.01702	0.001905	4.44017e-19	524923	ebi-a-GCST90002316	rs1997797	G	C	0.445711	Lymphocyte count || id:ebi-a-GCST90002316	79.8232
20	34350306	-0.021677	0.003047	1.17004e-12	524923	ebi-a-GCST90002316	rs7273174	C	T	0.110169	Lymphocyte count || id:ebi-a-GCST90002316	50.612
20	42015635	-0.013672	0.002275	1.90999e-09	524923	ebi-a-GCST90002316	rs6103270	G	A	0.226397	Lymphocyte count || id:ebi-a-GCST90002316	36.1161
20	8609588	-0.027332	0.001953	1.90985e-44	524923	ebi-a-GCST90002316	rs1883932	T	A	0.509219	Lymphocyte count || id:ebi-a-GCST90002316	195.857
20	11177055	-0.034653	0.004482	1.10994e-14	524923	ebi-a-GCST90002316	rs34952318	A	G	0.050122	Lymphocyte count || id:ebi-a-GCST90002316	59.7775
20	42852273	0.013444	0.002397	2.1e-08	524923	ebi-a-GCST90002316	rs4812804	T	C	0.198107	Lymphocyte count || id:ebi-a-GCST90002316	31.4573
20	52192637	0.022339	0.00304	2.08018e-13	524923	ebi-a-GCST90002316	rs34323943	C	T	0.110592	Lymphocyte count || id:ebi-a-GCST90002316	53.9983
20	1930897	-0.045103	0.002147	6.38999e-98	524923	ebi-a-GCST90002316	rs4411786	C	T	0.265295	Lymphocyte count || id:ebi-a-GCST90002316	441.313
20	49196284	0.030004	0.003451	3.65006e-18	524923	ebi-a-GCST90002316	rs2230604	T	C	0.084354	Lymphocyte count || id:ebi-a-GCST90002316	75.5907
20	62308612	-0.015649	0.00243	1.24e-10	524923	ebi-a-GCST90002316	rs2738783	G	T	0.78963	Lymphocyte count || id:ebi-a-GCST90002316	41.4725
20	39260927	0.019842	0.001942	1.77011e-24	524923	ebi-a-GCST90002316	rs6072080	T	C	0.585279	Lymphocyte count || id:ebi-a-GCST90002316	104.393
20	50092287	-0.011461	0.001915	2.20999e-09	524923	ebi-a-GCST90002316	rs6021231	C	T	0.470967	Lymphocyte count || id:ebi-a-GCST90002316	35.8185
20	57748369	-0.027105	0.001992	3.91021e-42	524923	ebi-a-GCST90002316	rs259981	A	T	0.360441	Lymphocyte count || id:ebi-a-GCST90002316	185.148
21	37766505	0.017139	0.003116	3.87998e-08	524923	ebi-a-GCST90002316	rs12627489	A	G	0.106785	Lymphocyte count || id:ebi-a-GCST90002316	30.2535
21	43855067	0.014656	0.002084	2.1301e-12	524923	ebi-a-GCST90002316	rs1893592	C	A	0.295994	Lymphocyte count || id:ebi-a-GCST90002316	49.4579
21	16817051	0.011767	0.00191	7.43995e-10	524923	ebi-a-GCST90002316	rs1297265	G	A	0.443092	Lymphocyte count || id:ebi-a-GCST90002316	37.9546
21	43465831	-0.013599	0.001935	2.18978e-12	524923	ebi-a-GCST90002316	rs150797	G	C	0.447403	Lymphocyte count || id:ebi-a-GCST90002316	49.3915
21	47957767	-0.018902	0.00203	1.35988e-20	524923	ebi-a-GCST90002316	rs721131	C	T	0.31956	Lymphocyte count || id:ebi-a-GCST90002316	86.7009
22	24658265	-0.015452	0.002253	7.28954e-12	524923	ebi-a-GCST90002316	rs71318973	T	G	0.240872	Lymphocyte count || id:ebi-a-GCST90002316	47.0378
22	28717032	-0.032274	0.002955	9.94947e-28	524923	ebi-a-GCST90002316	rs16986308	A	G	0.116161	Lymphocyte count || id:ebi-a-GCST90002316	119.286
22	20002848	0.019972	0.002109	2.9902e-21	524923	ebi-a-GCST90002316	rs9605047	T	G	0.327768	Lymphocyte count || id:ebi-a-GCST90002316	89.6788
22	21917479	-0.040865	0.002471	2.18978e-61	524923	ebi-a-GCST90002316	rs5998509	T	C	0.188334	Lymphocyte count || id:ebi-a-GCST90002316	273.5
22	39528440	-0.027888	0.001942	1.02e-46	524923	ebi-a-GCST90002316	rs79503	G	A	0.447419	Lymphocyte count || id:ebi-a-GCST90002316	206.223
22	32057501	-0.015204	0.002649	9.69996e-09	524923	ebi-a-GCST90002316	rs760908	T	G	0.15316	Lymphocyte count || id:ebi-a-GCST90002316	32.9421
22	50744821	-0.012414	0.001982	3.87998e-10	524923	ebi-a-GCST90002316	rs62241216	G	A	0.492468	Lymphocyte count || id:ebi-a-GCST90002316	39.2298
22	30577771	-0.034906	0.001905	5.95937e-75	524923	ebi-a-GCST90002316	rs714027	G	A	0.552066	Lymphocyte count || id:ebi-a-GCST90002316	335.746
22	40672078	-0.015263	0.002175	2.36974e-12	524923	ebi-a-GCST90002316	rs6001858	G	A	0.735573	Lymphocyte count || id:ebi-a-GCST90002316	49.2449
22	42122926	-0.027074	0.002346	8.99912e-31	524923	ebi-a-GCST90002316	rs1807669	T	C	0.793541	Lymphocyte count || id:ebi-a-GCST90002316	133.183
1	26146514	0.01484	0.001854	1.26009e-15	545203	ebi-a-GCST90002363	rs1127818	C	G	0.526002	Red blood cell count || id:ebi-a-GCST90002363	64.0691
1	39382277	-0.015431	0.002466	4.02004e-10	545203	ebi-a-GCST90002363	rs9439093	G	C	0.824601	Red blood cell count || id:ebi-a-GCST90002363	39.1563
1	89146852	-0.017979	0.001858	3.98016e-22	545203	ebi-a-GCST90002363	rs1002436	G	A	0.567995	Red blood cell count || id:ebi-a-GCST90002363	93.6353
1	155178782	0.028134	0.001904	2.25996e-49	545203	ebi-a-GCST90002363	rs760077	T	A	0.601474	Red blood cell count || id:ebi-a-GCST90002363	218.338
1	173835211	-0.017933	0.002201	3.94003e-16	545203	ebi-a-GCST90002363	rs2067079	T	C	0.224258	Red blood cell count || id:ebi-a-GCST90002363	66.3844
1	231488524	0.024406	0.001911	2.52e-37	545203	ebi-a-GCST90002363	rs2437150	T	C	0.629133	Red blood cell count || id:ebi-a-GCST90002363	163.107
1	248039451	0.041658	0.001946	1.30918e-101	545203	ebi-a-GCST90002363	rs3811444	T	C	0.335726	Red blood cell count || id:ebi-a-GCST90002363	458.259
1	2218937	-0.018678	0.003194	5.1e-09	545203	ebi-a-GCST90002363	rs58212916	G	A	0.117512	Red blood cell count || id:ebi-a-GCST90002363	34.1972
1	3311261	-0.01472	0.002009	2.44006e-13	545203	ebi-a-GCST90002363	rs6702992	T	C	0.630829	Red blood cell count || id:ebi-a-GCST90002363	53.6853
1	12661179	-0.015902	0.002504	2.22998e-10	545203	ebi-a-GCST90002363	rs13376289	T	G	0.168359	Red blood cell count || id:ebi-a-GCST90002363	40.3306
1	15849051	0.01322	0.001914	5.19039e-12	545203	ebi-a-GCST90002363	rs933705	A	T	0.520145	Red blood cell count || id:ebi-a-GCST90002363	47.7067
1	33790496	-0.013624	0.00214	2.01002e-10	545203	ebi-a-GCST90002363	rs11554674	A	G	0.244838	Red blood cell count || id:ebi-a-GCST90002363	40.5305
1	44230258	-0.015051	0.00187	8.73977e-16	545203	ebi-a-GCST90002363	rs10890279	A	G	0.418646	Red blood cell count || id:ebi-a-GCST90002363	64.781
1	47961691	-0.022508	0.002314	2.48028e-22	545203	ebi-a-GCST90002363	rs10157710	T	C	0.803022	Red blood cell count || id:ebi-a-GCST90002363	94.6122
1	53208562	-0.013523	0.001934	2.83009e-12	545203	ebi-a-GCST90002363	rs7542570	T	G	0.406937	Red blood cell count || id:ebi-a-GCST90002363	48.8915
1	62902874	0.015736	0.001907	1.63983e-16	545203	ebi-a-GCST90002363	rs646179	G	A	0.605507	Red blood cell count || id:ebi-a-GCST90002363	68.0906
1	68154693	-0.016932	0.002015	4.5196e-17	545203	ebi-a-GCST90002363	rs685724	C	T	0.702361	Red blood cell count || id:ebi-a-GCST90002363	70.61
1	161612233	0.037161	0.004265	3.14992e-18	545203	ebi-a-GCST90002363	rs7554873	C	T	0.052222	Red blood cell count || id:ebi-a-GCST90002363	75.9166
1	198625775	-0.039171	0.003863	3.90032e-24	545203	ebi-a-GCST90002363	rs11810527	T	G	0.087918	Red blood cell count || id:ebi-a-GCST90002363	102.821
1	199010721	-0.044906	0.002063	5.03501e-105	545203	ebi-a-GCST90002363	rs1434282	T	C	0.723099	Red blood cell count || id:ebi-a-GCST90002363	473.817
1	3691528	0.026561	0.002318	2.35017e-30	545203	ebi-a-GCST90002363	rs1175550	G	A	0.231994	Red blood cell count || id:ebi-a-GCST90002363	131.299
1	114930836	-0.013727	0.002383	8.58005e-09	545203	ebi-a-GCST90002363	rs35847079	A	G	0.189545	Red blood cell count || id:ebi-a-GCST90002363	33.182
1	120257576	0.022266	0.001975	1.91999e-29	545203	ebi-a-GCST90002363	rs477992	G	A	0.680113	Red blood cell count || id:ebi-a-GCST90002363	127.101
1	147236656	-0.019695	0.002592	3.14992e-14	545203	ebi-a-GCST90002363	rs791270	G	A	0.852027	Red blood cell count || id:ebi-a-GCST90002363	57.7354
1	154965113	-0.056359	0.00543	3.29003e-25	545203	ebi-a-GCST90002363	rs7535144	T	G	0.030036	Red blood cell count || id:ebi-a-GCST90002363	107.728
1	158638260	0.049662	0.008717	1.25e-08	545203	ebi-a-GCST90002363	rs140446749	A	G	0.011411	Red blood cell count || id:ebi-a-GCST90002363	32.4574
1	213966887	0.022201	0.002108	6.72048e-26	545203	ebi-a-GCST90002363	rs10494964	C	T	0.275256	Red blood cell count || id:ebi-a-GCST90002363	110.918
1	214180721	0.034093	0.002055	9.21934e-62	545203	ebi-a-GCST90002363	rs3767844	G	A	0.28658	Red blood cell count || id:ebi-a-GCST90002363	275.237
1	232937035	0.014915	0.002487	2.07e-09	545203	ebi-a-GCST90002363	rs6684497	C	T	0.163926	Red blood cell count || id:ebi-a-GCST90002363	35.9662
1	234735855	0.01401	0.001854	4.25991e-14	545203	ebi-a-GCST90002363	rs111315083	G	T	0.521118	Red blood cell count || id:ebi-a-GCST90002363	57.1027
1	243667900	-0.011424	0.00209	4.70002e-08	545203	ebi-a-GCST90002363	rs9428966	G	T	0.264842	Red blood cell count || id:ebi-a-GCST90002363	29.8775
1	2996602	0.023369	0.002316	6.6696e-24	545203	ebi-a-GCST90002363	rs1569419	C	T	0.765708	Red blood cell count || id:ebi-a-GCST90002363	101.813
1	16368977	0.021238	0.002009	4.33012e-26	545203	ebi-a-GCST90002363	rs2007471	T	C	0.366421	Red blood cell count || id:ebi-a-GCST90002363	111.755
1	21258204	-0.017307	0.001909	1.32008e-19	545203	ebi-a-GCST90002363	rs61781106	A	G	0.375763	Red blood cell count || id:ebi-a-GCST90002363	82.1924
1	24199339	0.012996	0.001858	2.75994e-12	545203	ebi-a-GCST90002363	rs2501425	C	A	0.570474	Red blood cell count || id:ebi-a-GCST90002363	48.9247
1	46505309	-0.031808	0.001857	1.05003e-65	545203	ebi-a-GCST90002363	rs1707321	G	A	0.436986	Red blood cell count || id:ebi-a-GCST90002363	293.392
1	203281175	0.018001	0.001875	8.65964e-22	545203	ebi-a-GCST90002363	rs17534202	C	G	0.531242	Red blood cell count || id:ebi-a-GCST90002363	92.1702
1	217435299	0.025108	0.002584	2.71019e-22	545203	ebi-a-GCST90002363	rs17045771	A	G	0.149446	Red blood cell count || id:ebi-a-GCST90002363	94.4146
1	17372622	0.011042	0.001844	2.19999e-09	545203	ebi-a-GCST90002363	rs6690934	C	T	0.536448	Red blood cell count || id:ebi-a-GCST90002363	35.857
1	68720412	0.019795	0.003158	3.74999e-10	545203	ebi-a-GCST90002363	rs4655580	T	G	0.093451	Red blood cell count || id:ebi-a-GCST90002363	39.2904
1	79445538	0.021958	0.003375	8.00018e-11	545203	ebi-a-GCST90002363	rs12128198	T	C	0.081285	Red blood cell count || id:ebi-a-GCST90002363	42.329
1	93862020	-0.013487	0.001914	1.90985e-12	545203	ebi-a-GCST90002363	rs10874777	C	T	0.632171	Red blood cell count || id:ebi-a-GCST90002363	49.6532
1	118144332	0.019446	0.002143	1.22011e-19	545203	ebi-a-GCST90002363	rs1966228	G	A	0.256284	Red blood cell count || id:ebi-a-GCST90002363	82.341
1	172174596	-0.018348	0.001981	2.14981e-20	545203	ebi-a-GCST90002363	rs7535241	A	G	0.312491	Red blood cell count || id:ebi-a-GCST90002363	85.7844
1	183024188	0.011961	0.001863	1.41e-10	545203	ebi-a-GCST90002363	rs10797824	G	A	0.422853	Red blood cell count || id:ebi-a-GCST90002363	41.2201
1	203658852	-0.010313	0.001871	3.62001e-08	545203	ebi-a-GCST90002363	rs12126985	C	G	0.537686	Red blood cell count || id:ebi-a-GCST90002363	30.3824
1	214723168	-0.015949	0.002041	5.79963e-15	545203	ebi-a-GCST90002363	rs4072932	T	G	0.716911	Red blood cell count || id:ebi-a-GCST90002363	61.0634
1	231173904	-0.013502	0.001925	2.39994e-12	545203	ebi-a-GCST90002363	rs6660782	G	A	0.357495	Red blood cell count || id:ebi-a-GCST90002363	49.1966
1	249182887	0.016544	0.002584	1.58001e-10	545203	ebi-a-GCST90002363	rs6697193	C	T	0.832793	Red blood cell count || id:ebi-a-GCST90002363	40.9917
2	8751463	-0.019638	0.001916	1.27997e-24	545203	ebi-a-GCST90002363	rs1368928	G	A	0.639574	Red blood cell count || id:ebi-a-GCST90002363	105.052
2	43654316	-0.013085	0.002	6.22014e-11	545203	ebi-a-GCST90002363	rs7588221	C	G	0.391807	Red blood cell count || id:ebi-a-GCST90002363	42.8043
2	62381474	-0.020892	0.001937	4.21017e-27	545203	ebi-a-GCST90002363	rs3943540	C	T	0.349391	Red blood cell count || id:ebi-a-GCST90002363	116.332
2	112145488	-0.062304	0.00267	2.46037e-120	545203	ebi-a-GCST90002363	rs142118720	T	G	0.18465	Red blood cell count || id:ebi-a-GCST90002363	544.514
2	145720139	0.021152	0.00214	5.30029e-23	545203	ebi-a-GCST90002363	rs72854462	G	A	0.248582	Red blood cell count || id:ebi-a-GCST90002363	97.6957
2	160689916	-0.011266	0.001862	1.47999e-09	545203	ebi-a-GCST90002363	rs1344631	A	G	0.574174	Red blood cell count || id:ebi-a-GCST90002363	36.6083
2	165528876	-0.016381	0.001882	3.43005e-18	545203	ebi-a-GCST90002363	rs13389219	T	C	0.39268	Red blood cell count || id:ebi-a-GCST90002363	75.7603
2	227088577	0.014195	0.001845	1.49005e-14	545203	ebi-a-GCST90002363	rs2943637	C	A	0.489199	Red blood cell count || id:ebi-a-GCST90002363	59.194
2	27744089	0.023769	0.002507	2.67979e-21	545203	ebi-a-GCST90002363	rs74928908	G	A	0.159526	Red blood cell count || id:ebi-a-GCST90002363	89.8904
2	44014301	0.028952	0.003515	1.85994e-16	545203	ebi-a-GCST90002363	rs3765000	G	A	0.074143	Red blood cell count || id:ebi-a-GCST90002363	67.8432
2	46308680	-0.026507	0.001944	2.6903e-42	545203	ebi-a-GCST90002363	rs11690784	G	A	0.351626	Red blood cell count || id:ebi-a-GCST90002363	185.921
2	46400936	0.018327	0.002452	8.13018e-14	545203	ebi-a-GCST90002363	rs7601785	A	G	0.169639	Red blood cell count || id:ebi-a-GCST90002363	55.8653
2	122007941	0.026006	0.00397	5.90065e-11	545203	ebi-a-GCST90002363	rs2713206	T	C	0.092788	Red blood cell count || id:ebi-a-GCST90002363	42.9107
2	135638044	-0.015746	0.001915	2.11982e-16	545203	ebi-a-GCST90002363	rs12473839	T	C	0.379913	Red blood cell count || id:ebi-a-GCST90002363	67.6088
2	182054868	0.017242	0.002135	7.05992e-16	545203	ebi-a-GCST90002363	rs10195880	T	A	0.751064	Red blood cell count || id:ebi-a-GCST90002363	65.2198
2	236369478	-0.013239	0.001901	3.43005e-12	545203	ebi-a-GCST90002363	rs1356334	A	G	0.401957	Red blood cell count || id:ebi-a-GCST90002363	48.5005
2	25946346	0.01393	0.002192	2.15998e-10	545203	ebi-a-GCST90002363	rs4289132	A	C	0.228658	Red blood cell count || id:ebi-a-GCST90002363	40.3851
2	46487144	-0.011962	0.002104	1.33999e-08	545203	ebi-a-GCST90002363	rs66830405	A	G	0.267095	Red blood cell count || id:ebi-a-GCST90002363	32.3233
2	114017937	0.030823	0.002383	3.12968e-38	545203	ebi-a-GCST90002363	rs34197504	C	T	0.187034	Red blood cell count || id:ebi-a-GCST90002363	167.302
2	159325925	0.012035	0.001876	1.45001e-10	545203	ebi-a-GCST90002363	rs4664962	C	T	0.420454	Red blood cell count || id:ebi-a-GCST90002363	41.1554
2	190363588	-0.015727	0.00203	9.8992e-15	545203	ebi-a-GCST90002363	rs62187110	G	C	0.308397	Red blood cell count || id:ebi-a-GCST90002363	60.0205
2	219279097	0.028674	0.001865	2.84971e-53	545203	ebi-a-GCST90002363	rs7607369	G	A	0.568345	Red blood cell count || id:ebi-a-GCST90002363	236.384
2	242176429	-0.012056	0.001944	5.72994e-10	545203	ebi-a-GCST90002363	rs62186363	A	G	0.359561	Red blood cell count || id:ebi-a-GCST90002363	38.4604
2	24231123	0.042697	0.002713	9.01986e-56	545203	ebi-a-GCST90002363	rs72781671	G	A	0.134674	Red blood cell count || id:ebi-a-GCST90002363	247.682
2	28949296	0.013587	0.001991	9.20026e-12	545203	ebi-a-GCST90002363	rs55835850	C	T	0.307667	Red blood cell count || id:ebi-a-GCST90002363	46.5698
2	60609474	-0.037981	0.001875	3.76011e-91	545203	ebi-a-GCST90002363	rs9967849	T	C	0.402722	Red blood cell count || id:ebi-a-GCST90002363	410.327
2	86180754	-0.013944	0.001998	3.05985e-12	545203	ebi-a-GCST90002363	rs6706720	T	C	0.69023	Red blood cell count || id:ebi-a-GCST90002363	48.7061
2	111826693	-0.023088	0.002086	1.93019e-28	545203	ebi-a-GCST90002363	rs11694609	T	C	0.27026	Red blood cell count || id:ebi-a-GCST90002363	122.502
2	176974104	0.024842	0.001994	1.38007e-35	545203	ebi-a-GCST90002363	rs863678	T	G	0.642602	Red blood cell count || id:ebi-a-GCST90002363	155.211
2	177692572	0.013842	0.001883	2.06016e-13	545203	ebi-a-GCST90002363	rs840706	G	A	0.410023	Red blood cell count || id:ebi-a-GCST90002363	54.0377
2	211543055	-0.013383	0.002005	2.5698e-11	545203	ebi-a-GCST90002363	rs715	C	T	0.311292	Red blood cell count || id:ebi-a-GCST90002363	44.5531
2	219187367	0.011595	0.001885	7.97003e-10	545203	ebi-a-GCST90002363	rs10203039	C	T	0.588967	Red blood cell count || id:ebi-a-GCST90002363	37.8372
2	231230084	-0.016525	0.002941	1.97002e-08	545203	ebi-a-GCST90002363	rs74269007	G	A	0.113507	Red blood cell count || id:ebi-a-GCST90002363	31.5713
2	10184287	-0.013343	0.001931	5.00956e-12	545203	ebi-a-GCST90002363	rs62127532	C	T	0.561643	Red blood cell count || id:ebi-a-GCST90002363	47.7466
2	20819786	-0.022497	0.004028	2.39999e-08	545203	ebi-a-GCST90002363	rs62125677	T	C	0.057224	Red blood cell count || id:ebi-a-GCST90002363	31.1939
2	25518862	-0.013557	0.001878	5.42001e-13	545203	ebi-a-GCST90002363	rs7587636	A	G	0.531282	Red blood cell count || id:ebi-a-GCST90002363	52.1118
2	43423179	-0.016397	0.00189	4.31023e-18	545203	ebi-a-GCST90002363	rs35936219	C	T	0.490956	Red blood cell count || id:ebi-a-GCST90002363	75.2671
2	46360907	-0.064	0.001949	1e-200	545203	ebi-a-GCST90002363	rs10168349	C	G	0.335564	Red blood cell count || id:ebi-a-GCST90002363	1078.29
2	65635688	0.016253	0.001855	1.99022e-18	545203	ebi-a-GCST90002363	rs2661798	T	A	0.452714	Red blood cell count || id:ebi-a-GCST90002363	76.7678
2	70407123	-0.016421	0.002138	1.63005e-14	545203	ebi-a-GCST90002363	rs13028968	C	T	0.251964	Red blood cell count || id:ebi-a-GCST90002363	58.9907
2	85486354	-0.012184	0.002194	2.86999e-08	545203	ebi-a-GCST90002363	rs11681706	G	T	0.768363	Red blood cell count || id:ebi-a-GCST90002363	30.8394
2	100794940	-0.019593	0.001909	1.13006e-24	545203	ebi-a-GCST90002363	rs56054309	C	T	0.38095	Red blood cell count || id:ebi-a-GCST90002363	105.339
2	112185844	-0.063705	0.002437	1.64059e-150	545203	ebi-a-GCST90002363	rs4377346	C	T	0.240234	Red blood cell count || id:ebi-a-GCST90002363	683.339
2	198560352	-0.01224	0.002026	1.58001e-09	545203	ebi-a-GCST90002363	rs13030757	T	C	0.329456	Red blood cell count || id:ebi-a-GCST90002363	36.4993
2	202199324	-0.010256	0.001845	2.80001e-08	545203	ebi-a-GCST90002363	rs12619743	C	T	0.519725	Red blood cell count || id:ebi-a-GCST90002363	30.9003
2	208010353	-0.015778	0.001967	1.10002e-15	545203	ebi-a-GCST90002363	rs3791995	G	C	0.66531	Red blood cell count || id:ebi-a-GCST90002363	64.3421
2	241510903	-0.025613	0.002791	4.71954e-20	545203	ebi-a-GCST90002363	rs78909033	A	G	0.130276	Red blood cell count || id:ebi-a-GCST90002363	84.2173
3	37919762	0.036022	0.003203	2.63027e-29	545203	ebi-a-GCST90002363	rs78192244	G	C	0.091421	Red blood cell count || id:ebi-a-GCST90002363	126.48
3	56748186	-0.030071	0.001981	5.23962e-52	545203	ebi-a-GCST90002363	rs6445817	A	C	0.319396	Red blood cell count || id:ebi-a-GCST90002363	230.424
3	58375406	-0.02093	0.00199	7.70016e-26	545203	ebi-a-GCST90002363	rs55704295	C	A	0.368234	Red blood cell count || id:ebi-a-GCST90002363	110.62
3	124387410	-0.015165	0.00245	6.17007e-10	545203	ebi-a-GCST90002363	rs10512629	T	A	0.170579	Red blood cell count || id:ebi-a-GCST90002363	38.3136
3	128343636	-0.011842	0.002109	2e-08	545203	ebi-a-GCST90002363	rs2712418	A	G	0.255163	Red blood cell count || id:ebi-a-GCST90002363	31.528
3	133490334	0.018201	0.002411	4.56983e-14	545203	ebi-a-GCST90002363	rs6794370	C	A	0.80459	Red blood cell count || id:ebi-a-GCST90002363	56.9897
3	194464045	0.012352	0.00191	1.03999e-10	545203	ebi-a-GCST90002363	rs11720019	T	C	0.578614	Red blood cell count || id:ebi-a-GCST90002363	41.8223
3	14081930	-0.012342	0.001974	4.18996e-10	545203	ebi-a-GCST90002363	rs7614430	A	G	0.32515	Red blood cell count || id:ebi-a-GCST90002363	39.091
3	16928092	0.052428	0.003561	5.17965e-49	545203	ebi-a-GCST90002363	rs1992382	A	G	0.073067	Red blood cell count || id:ebi-a-GCST90002363	216.762
3	69880298	0.026184	0.00186	5.86949e-45	545203	ebi-a-GCST90002363	rs9819188	G	A	0.430473	Red blood cell count || id:ebi-a-GCST90002363	198.174
3	141147414	0.0307	0.001868	1.27997e-60	545203	ebi-a-GCST90002363	rs7650602	C	T	0.447459	Red blood cell count || id:ebi-a-GCST90002363	270.099
3	142790435	0.010443	0.001902	4.06004e-08	545203	ebi-a-GCST90002363	rs13075955	T	C	0.62275	Red blood cell count || id:ebi-a-GCST90002363	30.146
3	169097381	-0.022089	0.001865	2.4598e-32	545203	ebi-a-GCST90002363	rs1290786	T	C	0.431488	Red blood cell count || id:ebi-a-GCST90002363	140.28
3	184023061	-0.014982	0.00217	5.19996e-12	545203	ebi-a-GCST90002363	rs7618629	G	A	0.75382	Red blood cell count || id:ebi-a-GCST90002363	47.6673
3	195832147	-0.041144	0.001994	1.59001e-94	545203	ebi-a-GCST90002363	rs9877493	C	T	0.681168	Red blood cell count || id:ebi-a-GCST90002363	425.758
3	24347800	-0.039805	0.00196	1.18987e-91	545203	ebi-a-GCST90002363	rs869785	C	T	0.669384	Red blood cell count || id:ebi-a-GCST90002363	412.442
3	42013850	-0.017359	0.002511	4.96021e-12	545203	ebi-a-GCST90002363	rs9856633	G	A	0.836306	Red blood cell count || id:ebi-a-GCST90002363	47.7921
3	88196211	-0.015642	0.002066	3.86011e-14	545203	ebi-a-GCST90002363	rs9861443	C	A	0.714873	Red blood cell count || id:ebi-a-GCST90002363	57.3223
3	101136402	-0.01652	0.001952	2.74979e-17	545203	ebi-a-GCST90002363	rs9859077	C	G	0.338704	Red blood cell count || id:ebi-a-GCST90002363	71.6243
3	141379977	-0.026827	0.004593	5.34995e-09	545203	ebi-a-GCST90002363	rs78777311	A	G	0.043178	Red blood cell count || id:ebi-a-GCST90002363	34.1155
3	156795468	0.013724	0.001901	5.45004e-13	545203	ebi-a-GCST90002363	rs13322435	G	A	0.406359	Red blood cell count || id:ebi-a-GCST90002363	52.1191
3	194672765	-0.017671	0.001963	2.33991e-19	545203	ebi-a-GCST90002363	rs116019824	G	A	0.517888	Red blood cell count || id:ebi-a-GCST90002363	81.0367
3	4624521	-0.018347	0.002987	8.41008e-10	545203	ebi-a-GCST90002363	rs73009417	G	C	0.110374	Red blood cell count || id:ebi-a-GCST90002363	37.7276
3	12393125	-0.02667	0.002848	8.00018e-21	545203	ebi-a-GCST90002363	rs1801282	G	C	0.120282	Red blood cell count || id:ebi-a-GCST90002363	87.6932
3	46889187	0.019112	0.003152	1.38e-09	545203	ebi-a-GCST90002363	rs6787229	A	G	0.100077	Red blood cell count || id:ebi-a-GCST90002363	36.7654
3	101258135	0.014751	0.001902	9.33899e-15	545203	ebi-a-GCST90002363	rs9829214	C	T	0.621986	Red blood cell count || id:ebi-a-GCST90002363	60.1481
3	105385641	-0.011348	0.001933	4.45e-09	545203	ebi-a-GCST90002363	rs7645026	G	C	0.63307	Red blood cell count || id:ebi-a-GCST90002363	34.4647
3	23394439	0.016066	0.002185	1.99986e-13	545203	ebi-a-GCST90002363	rs7634699	G	C	0.25727	Red blood cell count || id:ebi-a-GCST90002363	54.0646
3	36312234	-0.010387	0.001888	3.87998e-08	545203	ebi-a-GCST90002363	rs7647352	G	A	0.602746	Red blood cell count || id:ebi-a-GCST90002363	30.2675
3	52881096	0.016038	0.002272	1.74985e-12	545203	ebi-a-GCST90002363	rs2001735	A	T	0.738196	Red blood cell count || id:ebi-a-GCST90002363	49.8292
3	71288864	0.012249	0.001865	5.30029e-11	545203	ebi-a-GCST90002363	rs2568844	A	G	0.469372	Red blood cell count || id:ebi-a-GCST90002363	43.1364
3	142270359	0.034741	0.001871	6.59022e-77	545203	ebi-a-GCST90002363	rs6440088	C	T	0.586662	Red blood cell count || id:ebi-a-GCST90002363	344.776
3	169488148	-0.014324	0.002188	6.12068e-11	545203	ebi-a-GCST90002363	rs55735727	T	A	0.269213	Red blood cell count || id:ebi-a-GCST90002363	42.8582
3	195924036	0.040711	0.002765	5.19996e-49	545203	ebi-a-GCST90002363	rs62410539	T	C	0.137466	Red blood cell count || id:ebi-a-GCST90002363	216.787
4	70000609	-0.010546	0.001851	1.25e-08	545203	ebi-a-GCST90002363	rs62298879	T	C	0.475388	Red blood cell count || id:ebi-a-GCST90002363	32.4611
4	144049222	-0.012071	0.001982	1.16001e-09	545203	ebi-a-GCST90002363	rs4309787	T	G	0.316841	Red blood cell count || id:ebi-a-GCST90002363	37.0919
4	146055117	0.02512	0.002928	1.00995e-17	545203	ebi-a-GCST90002363	rs11545157	C	T	0.112641	Red blood cell count || id:ebi-a-GCST90002363	73.6033
4	15603069	-0.02062	0.001874	3.93007e-28	545203	ebi-a-GCST90002363	rs1134634	C	G	0.586905	Red blood cell count || id:ebi-a-GCST90002363	121.07
4	23720121	-0.022126	0.003422	1.03999e-10	545203	ebi-a-GCST90002363	rs7680293	C	T	0.920236	Red blood cell count || id:ebi-a-GCST90002363	41.8067
4	23725070	0.013582	0.001854	2.49e-13	545203	ebi-a-GCST90002363	rs55945499	T	C	0.516592	Red blood cell count || id:ebi-a-GCST90002363	53.6671
4	23893017	-0.011322	0.001885	1.94998e-09	545203	ebi-a-GCST90002363	rs2970870	G	A	0.407293	Red blood cell count || id:ebi-a-GCST90002363	36.0764
4	39302029	0.012334	0.001868	4.16006e-11	545203	ebi-a-GCST90002363	rs2066786	C	T	0.564676	Red blood cell count || id:ebi-a-GCST90002363	43.5968
4	55377360	0.032715	0.001861	4.13048e-69	545203	ebi-a-GCST90002363	rs12505616	G	A	0.561406	Red blood cell count || id:ebi-a-GCST90002363	309.03
4	55682619	0.01114	0.001942	9.90992e-09	545203	ebi-a-GCST90002363	rs6821967	A	G	0.507998	Red blood cell count || id:ebi-a-GCST90002363	32.9058
4	83765050	0.01152	0.001879	9.02007e-10	545203	ebi-a-GCST90002363	rs9690	A	C	0.577783	Red blood cell count || id:ebi-a-GCST90002363	37.5882
4	145025810	-0.015103	0.001878	9.21934e-16	545203	ebi-a-GCST90002363	rs11723371	C	T	0.471063	Red blood cell count || id:ebi-a-GCST90002363	64.6748
4	38626130	0.019508	0.002255	5.40008e-18	545203	ebi-a-GCST90002363	rs28418927	C	A	0.210892	Red blood cell count || id:ebi-a-GCST90002363	74.8398
4	88061353	-0.028296	0.002365	5.86003e-33	545203	ebi-a-GCST90002363	rs17030453	G	A	0.188678	Red blood cell count || id:ebi-a-GCST90002363	143.149
4	89779909	-0.017731	0.00242	2.45019e-13	545203	ebi-a-GCST90002363	rs2085600	A	G	0.177602	Red blood cell count || id:ebi-a-GCST90002363	53.6829
4	122732216	-0.015195	0.001893	1.03992e-15	545203	ebi-a-GCST90002363	rs5004355	G	T	0.393429	Red blood cell count || id:ebi-a-GCST90002363	64.4318
4	55157124	-0.061031	0.006603	2.5398e-20	545203	ebi-a-GCST90002363	rs140425604	T	C	0.022587	Red blood cell count || id:ebi-a-GCST90002363	85.4316
4	55408875	-0.105388	0.00215	1e-200	545203	ebi-a-GCST90002363	rs218264	T	A	0.250857	Red blood cell count || id:ebi-a-GCST90002363	2402.73
4	9922167	-0.012529	0.002174	8.46993e-09	545203	ebi-a-GCST90002363	rs16890979	T	C	0.223104	Red blood cell count || id:ebi-a-GCST90002363	33.2134
4	77410318	0.025601	0.001853	2.26986e-43	545203	ebi-a-GCST90002363	rs4859682	A	C	0.452866	Red blood cell count || id:ebi-a-GCST90002363	190.881
4	81184341	0.026576	0.002031	4.51024e-39	545203	ebi-a-GCST90002363	rs16998073	T	A	0.292449	Red blood cell count || id:ebi-a-GCST90002363	171.222
4	103188709	0.029182	0.003521	1.20005e-16	545203	ebi-a-GCST90002363	rs13107325	T	C	0.074343	Red blood cell count || id:ebi-a-GCST90002363	68.6907
4	115519271	0.022792	0.002737	8.64968e-17	545203	ebi-a-GCST90002363	rs6849357	A	G	0.867723	Red blood cell count || id:ebi-a-GCST90002363	69.345
4	184206296	0.022722	0.003758	1.52999e-09	545203	ebi-a-GCST90002363	rs17291855	A	G	0.064852	Red blood cell count || id:ebi-a-GCST90002363	36.5578
5	39077460	-0.014147	0.001859	2.87012e-14	545203	ebi-a-GCST90002363	rs10214103	G	A	0.442652	Red blood cell count || id:ebi-a-GCST90002363	57.9122
5	55444683	0.012528	0.001913	5.98963e-11	545203	ebi-a-GCST90002363	rs7731626	A	G	0.373868	Red blood cell count || id:ebi-a-GCST90002363	42.8878
5	61517281	-0.012794	0.001866	7.38074e-12	545203	ebi-a-GCST90002363	rs4700486	G	A	0.577342	Red blood cell count || id:ebi-a-GCST90002363	47.0099
5	137179924	-0.011655	0.001846	2.80001e-10	545203	ebi-a-GCST90002363	rs847821	T	C	0.508677	Red blood cell count || id:ebi-a-GCST90002363	39.8622
5	173287851	0.013123	0.001882	3.20996e-12	545203	ebi-a-GCST90002363	rs875741	A	G	0.405891	Red blood cell count || id:ebi-a-GCST90002363	48.6214
5	176800361	0.025583	0.002108	7.54918e-34	545203	ebi-a-GCST90002363	rs11748297	A	G	0.271482	Red blood cell count || id:ebi-a-GCST90002363	147.286
5	118605023	0.010843	0.001979	4.36004e-08	545203	ebi-a-GCST90002363	rs1004531	T	C	0.676195	Red blood cell count || id:ebi-a-GCST90002363	30.0198
5	127249194	-0.020128	0.002402	5.57057e-17	545203	ebi-a-GCST90002363	rs9327455	A	G	0.183764	Red blood cell count || id:ebi-a-GCST90002363	70.2191
5	173205225	-0.015545	0.002096	1.23994e-13	545203	ebi-a-GCST90002363	rs791357	C	T	0.722934	Red blood cell count || id:ebi-a-GCST90002363	55.0046
5	88030403	0.048625	0.006546	1.15001e-13	545203	ebi-a-GCST90002363	rs189112045	G	T	0.02401	Red blood cell count || id:ebi-a-GCST90002363	55.1782
5	88191635	-0.029571	0.002234	5.90065e-40	545203	ebi-a-GCST90002363	rs2067663	T	C	0.220144	Red blood cell count || id:ebi-a-GCST90002363	175.213
5	111061883	-0.026699	0.00346	1.23994e-14	545203	ebi-a-GCST90002363	rs56084922	G	A	0.077283	Red blood cell count || id:ebi-a-GCST90002363	59.544
5	1285974	0.040124	0.002102	3.31971e-81	545203	ebi-a-GCST90002363	rs7705526	A	C	0.327194	Red blood cell count || id:ebi-a-GCST90002363	364.37
5	40682550	-0.011744	0.001904	7.12e-10	545203	ebi-a-GCST90002363	rs4546432	T	C	0.613384	Red blood cell count || id:ebi-a-GCST90002363	38.0451
5	53283630	0.012282	0.001904	1.16001e-10	545203	ebi-a-GCST90002363	rs1694068	A	T	0.61762	Red blood cell count || id:ebi-a-GCST90002363	41.6106
5	67610348	0.016249	0.002071	4.45041e-15	545203	ebi-a-GCST90002363	rs449319	A	C	0.728022	Red blood cell count || id:ebi-a-GCST90002363	61.5592
5	75995839	-0.013665	0.002206	6.05996e-10	545203	ebi-a-GCST90002363	rs10213703	T	C	0.76911	Red blood cell count || id:ebi-a-GCST90002363	38.3715
5	76476692	0.021166	0.002684	3.2802e-15	545203	ebi-a-GCST90002363	rs2928168	T	G	0.139564	Red blood cell count || id:ebi-a-GCST90002363	62.1889
5	90386514	-0.028786	0.00508	1.49001e-08	545203	ebi-a-GCST90002363	rs10068613	T	G	0.035035	Red blood cell count || id:ebi-a-GCST90002363	32.1096
5	102600524	-0.013686	0.001953	2.54976e-12	545203	ebi-a-GCST90002363	rs2288789	A	G	0.333231	Red blood cell count || id:ebi-a-GCST90002363	49.1076
5	480948	0.017997	0.002144	4.86968e-17	545203	ebi-a-GCST90002363	rs1043356	G	A	0.262628	Red blood cell count || id:ebi-a-GCST90002363	70.4613
5	1113244	-0.023621	0.001982	1.02e-32	545203	ebi-a-GCST90002363	rs4580814	T	G	0.591099	Red blood cell count || id:ebi-a-GCST90002363	142.033
5	34477704	-0.01387	0.00196	1.54989e-12	545203	ebi-a-GCST90002363	rs11951517	G	A	0.33956	Red blood cell count || id:ebi-a-GCST90002363	50.0773
5	34660677	-0.016347	0.001854	1.22999e-18	545203	ebi-a-GCST90002363	rs464499	G	A	0.458794	Red blood cell count || id:ebi-a-GCST90002363	77.7422
5	111206321	0.017918	0.002941	1.15001e-09	545203	ebi-a-GCST90002363	rs10041569	A	G	0.114368	Red blood cell count || id:ebi-a-GCST90002363	37.1184
5	137850059	0.010862	0.001885	8.56998e-09	545203	ebi-a-GCST90002363	rs154067	G	A	0.428974	Red blood cell count || id:ebi-a-GCST90002363	33.2045
5	154027749	-0.020394	0.001963	2.90001e-25	545203	ebi-a-GCST90002363	rs4958754	C	T	0.347218	Red blood cell count || id:ebi-a-GCST90002363	107.935
5	156443066	0.011653	0.001924	1.43001e-09	545203	ebi-a-GCST90002363	rs4704834	G	A	0.644072	Red blood cell count || id:ebi-a-GCST90002363	36.683
6	2050791	-0.025232	0.001844	1.38995e-42	545203	ebi-a-GCST90002363	rs115986297	G	A	0.544245	Red blood cell count || id:ebi-a-GCST90002363	187.233
6	7096070	0.022245	0.003378	4.71954e-11	545203	ebi-a-GCST90002363	rs495261	C	G	0.080789	Red blood cell count || id:ebi-a-GCST90002363	43.3656
6	12150800	0.011086	0.001931	9.65006e-09	545203	ebi-a-GCST90002363	rs3777761	T	A	0.347305	Red blood cell count || id:ebi-a-GCST90002363	32.9598
6	16261276	0.017509	0.001927	1.07004e-19	545203	ebi-a-GCST90002363	rs35303804	A	G	0.354952	Red blood cell count || id:ebi-a-GCST90002363	82.558
6	22116151	0.017112	0.001927	7.06968e-19	545203	ebi-a-GCST90002363	rs9283873	C	T	0.359522	Red blood cell count || id:ebi-a-GCST90002363	78.8566
6	26109268	0.033271	0.0025	2.27982e-40	545203	ebi-a-GCST90002363	rs74293938	C	T	0.159259	Red blood cell count || id:ebi-a-GCST90002363	177.114
6	31312538	-0.04242	0.002024	1.63983e-97	545203	ebi-a-GCST90002363	rs2854008	A	G	0.293344	Red blood cell count || id:ebi-a-GCST90002363	439.259
6	31907837	0.01782	0.001852	7.00971e-22	545203	ebi-a-GCST90002363	rs2293751	A	G	0.454082	Red blood cell count || id:ebi-a-GCST90002363	92.5835
6	43805362	0.034514	0.001993	4.05976e-67	545203	ebi-a-GCST90002363	rs744103	A	T	0.685477	Red blood cell count || id:ebi-a-GCST90002363	299.9
6	91006227	-0.019813	0.001936	1.51985e-24	545203	ebi-a-GCST90002363	rs1504215	A	G	0.346442	Red blood cell count || id:ebi-a-GCST90002363	104.735
6	100358372	-0.010534	0.00191	3.57001e-08	545203	ebi-a-GCST90002363	rs9403215	T	G	0.364844	Red blood cell count || id:ebi-a-GCST90002363	30.4172
6	109042459	0.011965	0.002004	2.43002e-09	545203	ebi-a-GCST90002363	rs484754	C	T	0.67421	Red blood cell count || id:ebi-a-GCST90002363	35.6476
6	121850570	0.022786	0.002571	8.1508e-19	545203	ebi-a-GCST90002363	rs12209355	A	G	0.149773	Red blood cell count || id:ebi-a-GCST90002363	78.5474
6	125615208	0.025192	0.003955	1.96002e-10	545203	ebi-a-GCST90002363	rs11753452	G	A	0.057784	Red blood cell count || id:ebi-a-GCST90002363	40.5726
6	135418916	-0.178261	0.002091	1e-200	545203	ebi-a-GCST90002363	rs7776054	G	A	0.261145	Red blood cell count || id:ebi-a-GCST90002363	7267.83
6	157288542	0.015403	0.001963	4.51024e-15	545203	ebi-a-GCST90002363	rs17322427	G	A	0.329556	Red blood cell count || id:ebi-a-GCST90002363	61.5701
6	30902273	0.031618	0.004401	7.04044e-13	545203	ebi-a-GCST90002363	rs11754854	T	C	0.046312	Red blood cell count || id:ebi-a-GCST90002363	51.6138
6	12295876	-0.019526	0.00282	4.54988e-12	545203	ebi-a-GCST90002363	rs1629862	G	A	0.877844	Red blood cell count || id:ebi-a-GCST90002363	47.9433
6	29846390	0.037093	0.002951	3.36977e-36	545203	ebi-a-GCST90002363	rs28883698	A	G	0.198907	Red blood cell count || id:ebi-a-GCST90002363	157.996
6	42012159	-0.03058	0.001902	3.89045e-58	545203	ebi-a-GCST90002363	rs4554318	T	C	0.469257	Red blood cell count || id:ebi-a-GCST90002363	258.496
6	56623751	0.01769	0.00241	2.19989e-13	545203	ebi-a-GCST90002363	rs13217390	T	C	0.176616	Red blood cell count || id:ebi-a-GCST90002363	53.8793
6	109614905	-0.058989	0.001839	1e-200	545203	ebi-a-GCST90002363	rs13219432	C	T	0.454777	Red blood cell count || id:ebi-a-GCST90002363	1028.91
6	134921364	-0.046232	0.006248	1.42988e-13	545203	ebi-a-GCST90002363	rs116844982	T	C	0.022724	Red blood cell count || id:ebi-a-GCST90002363	54.7524
6	1605241	0.011404	0.00208	4.30002e-08	545203	ebi-a-GCST90002363	rs56210598	C	G	0.308588	Red blood cell count || id:ebi-a-GCST90002363	30.0599
6	7213016	0.031261	0.002351	2.73023e-40	545203	ebi-a-GCST90002363	rs17603945	A	G	0.185841	Red blood cell count || id:ebi-a-GCST90002363	176.807
6	43233990	-0.023851	0.002711	1.46994e-18	545203	ebi-a-GCST90002363	rs76187039	T	G	0.133574	Red blood cell count || id:ebi-a-GCST90002363	77.4024
6	43945688	0.016549	0.001938	1.40994e-17	545203	ebi-a-GCST90002363	rs7770346	G	A	0.550005	Red blood cell count || id:ebi-a-GCST90002363	72.9182
6	44035784	0.012097	0.002008	1.74e-09	545203	ebi-a-GCST90002363	rs6905310	T	C	0.642198	Red blood cell count || id:ebi-a-GCST90002363	36.2934
6	135571184	-0.038616	0.005162	7.70016e-14	545203	ebi-a-GCST90002363	rs117782671	G	A	0.033257	Red blood cell count || id:ebi-a-GCST90002363	55.9627
6	139844429	0.044275	0.001855	6.68344e-126	545203	ebi-a-GCST90002363	rs590856	A	G	0.553318	Red blood cell count || id:ebi-a-GCST90002363	569.678
6	163756088	-0.013823	0.002122	7.51969e-11	545203	ebi-a-GCST90002363	rs12664139	T	A	0.268572	Red blood cell count || id:ebi-a-GCST90002363	42.434
6	164478388	0.032019	0.001844	1.82012e-67	545203	ebi-a-GCST90002363	rs381500	A	C	0.453833	Red blood cell count || id:ebi-a-GCST90002363	301.504
6	15181877	0.045935	0.003386	7.12033e-42	545203	ebi-a-GCST90002363	rs13198761	T	C	0.080241	Red blood cell count || id:ebi-a-GCST90002363	184.041
6	41925159	0.085942	0.002119	1e-200	545203	ebi-a-GCST90002363	rs9349205	A	G	0.25012	Red blood cell count || id:ebi-a-GCST90002363	1644.94
6	43747450	0.027702	0.001969	6.35038e-45	545203	ebi-a-GCST90002363	rs3025009	A	G	0.624407	Red blood cell count || id:ebi-a-GCST90002363	197.939
6	111525536	0.025998	0.002671	2.33991e-22	545203	ebi-a-GCST90002363	rs1215848	A	T	0.862419	Red blood cell count || id:ebi-a-GCST90002363	94.7397
6	127452935	0.02323	0.001837	1.24997e-36	545203	ebi-a-GCST90002363	rs2745353	T	C	0.517422	Red blood cell count || id:ebi-a-GCST90002363	159.912
6	135812251	0.06388	0.004315	1.55991e-49	545203	ebi-a-GCST90002363	rs72980278	T	G	0.051885	Red blood cell count || id:ebi-a-GCST90002363	219.163
6	170563106	-0.015464	0.002432	2.1e-10	545203	ebi-a-GCST90002363	rs2860300	C	A	0.806058	Red blood cell count || id:ebi-a-GCST90002363	40.4312
7	1286567	-0.034485	0.002168	6.77018e-57	545203	ebi-a-GCST90002363	rs62435145	T	G	0.690562	Red blood cell count || id:ebi-a-GCST90002363	253.012
7	50798525	-0.024132	0.003822	2.78997e-10	545203	ebi-a-GCST90002363	rs41430449	G	C	0.066351	Red blood cell count || id:ebi-a-GCST90002363	39.8662
7	69218337	-0.01172	0.001866	3.50002e-10	545203	ebi-a-GCST90002363	rs6460528	C	T	0.546166	Red blood cell count || id:ebi-a-GCST90002363	39.4486
7	100698485	-0.070452	0.010956	1.31e-10	545203	ebi-a-GCST90002363	rs151208864	T	C	0.00847	Red blood cell count || id:ebi-a-GCST90002363	41.3507
7	100985415	-0.034385	0.004641	1.33015e-13	545203	ebi-a-GCST90002363	rs150214947	G	T	0.043429	Red blood cell count || id:ebi-a-GCST90002363	54.8927
7	116567732	0.014889	0.00215	4.51024e-12	545203	ebi-a-GCST90002363	rs12706122	A	G	0.242271	Red blood cell count || id:ebi-a-GCST90002363	47.9572
7	21480036	0.011167	0.00189	3.57998e-09	545203	ebi-a-GCST90002363	rs1978154	A	T	0.595649	Red blood cell count || id:ebi-a-GCST90002363	34.91
7	33035342	-0.01192	0.001945	9.21001e-10	545203	ebi-a-GCST90002363	rs10281146	G	A	0.36251	Red blood cell count || id:ebi-a-GCST90002363	37.5589
7	92247112	-0.016906	0.001848	6.22014e-20	545203	ebi-a-GCST90002363	rs42042	T	C	0.496678	Red blood cell count || id:ebi-a-GCST90002363	83.6908
7	100236202	-0.080341	0.001905	1e-200	545203	ebi-a-GCST90002363	rs9801017	A	G	0.623472	Red blood cell count || id:ebi-a-GCST90002363	1778.63
7	129589797	0.018456	0.002498	1.54989e-13	545203	ebi-a-GCST90002363	rs62489382	T	C	0.1662	Red blood cell count || id:ebi-a-GCST90002363	54.5871
7	80312637	0.03072	0.003009	1.93999e-24	545203	ebi-a-GCST90002363	rs181616813	C	T	0.128378	Red blood cell count || id:ebi-a-GCST90002363	104.231
7	99873449	-0.042246	0.004256	3.46019e-23	545203	ebi-a-GCST90002363	rs139409096	C	G	0.052314	Red blood cell count || id:ebi-a-GCST90002363	98.5299
7	100519825	-0.011002	0.00189	5.95004e-09	545203	ebi-a-GCST90002363	rs4729621	T	C	0.413073	Red blood cell count || id:ebi-a-GCST90002363	33.886
7	150755205	0.025188	0.002205	3.44985e-30	545203	ebi-a-GCST90002363	rs2069442	C	G	0.255573	Red blood cell count || id:ebi-a-GCST90002363	130.488
7	151413194	-0.062846	0.002072	1e-200	545203	ebi-a-GCST90002363	rs10224210	C	T	0.279374	Red blood cell count || id:ebi-a-GCST90002363	919.974
7	16691244	0.015082	0.002556	3.74999e-09	545203	ebi-a-GCST90002363	rs4721525	C	A	0.160106	Red blood cell count || id:ebi-a-GCST90002363	34.8174
7	27208280	0.017547	0.001883	1.23994e-20	545203	ebi-a-GCST90002363	rs2071243	T	C	0.467597	Red blood cell count || id:ebi-a-GCST90002363	86.8371
7	44870933	-0.028511	0.001857	3.97009e-53	545203	ebi-a-GCST90002363	rs10267576	C	T	0.43473	Red blood cell count || id:ebi-a-GCST90002363	235.723
7	50364626	0.014059	0.002084	1.59001e-11	545203	ebi-a-GCST90002363	rs10230193	A	G	0.305963	Red blood cell count || id:ebi-a-GCST90002363	45.5107
7	50427982	-0.048762	0.001913	2.61818e-143	545203	ebi-a-GCST90002363	rs6592965	A	G	0.455856	Red blood cell count || id:ebi-a-GCST90002363	649.73
7	150909049	-0.022497	0.002942	2.1702e-14	545203	ebi-a-GCST90002363	rs73169652	G	A	0.111076	Red blood cell count || id:ebi-a-GCST90002363	58.4741
7	672509	0.02276	0.001961	4.14e-31	545203	ebi-a-GCST90002363	rs9771385	A	G	0.607718	Red blood cell count || id:ebi-a-GCST90002363	134.707
7	5238005	0.023709	0.00395	2e-09	545203	ebi-a-GCST90002363	rs6961379	T	C	0.941385	Red blood cell count || id:ebi-a-GCST90002363	36.0273
7	80346911	-0.020954	0.002963	1.59001e-12	545203	ebi-a-GCST90002363	rs144701002	A	C	0.119251	Red blood cell count || id:ebi-a-GCST90002363	50.0116
7	130577293	-0.02142	0.00335	1.66001e-10	545203	ebi-a-GCST90002363	rs9690338	G	A	0.083496	Red blood cell count || id:ebi-a-GCST90002363	40.8836
8	9184231	-0.024216	0.003217	5.35057e-14	545203	ebi-a-GCST90002363	rs4240624	A	G	0.909453	Red blood cell count || id:ebi-a-GCST90002363	56.6634
8	42367290	-0.025426	0.001901	8.99912e-41	545203	ebi-a-GCST90002363	rs55881007	G	A	0.384871	Red blood cell count || id:ebi-a-GCST90002363	178.892
8	81789921	-0.011877	0.00188	2.72001e-10	545203	ebi-a-GCST90002363	rs10957985	A	G	0.433361	Red blood cell count || id:ebi-a-GCST90002363	39.9115
8	95992020	-0.016422	0.001854	8.69961e-19	545203	ebi-a-GCST90002363	rs10098778	T	C	0.510439	Red blood cell count || id:ebi-a-GCST90002363	78.4572
8	100387202	0.028882	0.004476	1.13e-10	545203	ebi-a-GCST90002363	rs10504988	T	C	0.044453	Red blood cell count || id:ebi-a-GCST90002363	41.6365
8	102476346	0.0229	0.004001	1.06999e-08	545203	ebi-a-GCST90002363	rs72671791	T	C	0.058544	Red blood cell count || id:ebi-a-GCST90002363	32.7592
8	40014019	0.013243	0.001912	4.53002e-12	545203	ebi-a-GCST90002363	rs34412627	T	C	0.379094	Red blood cell count || id:ebi-a-GCST90002363	47.973
8	61238328	-0.012636	0.001866	1.32008e-11	545203	ebi-a-GCST90002363	rs7815812	T	A	0.430614	Red blood cell count || id:ebi-a-GCST90002363	45.856
8	116505084	-0.021649	0.001941	7.25939e-29	545203	ebi-a-GCST90002363	rs800882	G	T	0.453928	Red blood cell count || id:ebi-a-GCST90002363	124.401
8	133777083	0.010457	0.001867	2.18998e-08	545203	ebi-a-GCST90002363	rs2472231	A	G	0.445653	Red blood cell count || id:ebi-a-GCST90002363	31.3708
8	21791772	-0.034531	0.002549	9.31966e-42	545203	ebi-a-GCST90002363	rs58141407	T	C	0.158533	Red blood cell count || id:ebi-a-GCST90002363	183.518
8	23427928	-0.018589	0.001984	7.67008e-21	545203	ebi-a-GCST90002363	rs2978482	A	G	0.400949	Red blood cell count || id:ebi-a-GCST90002363	87.7867
8	26271120	0.012189	0.001903	1.54999e-10	545203	ebi-a-GCST90002363	rs58153210	T	C	0.588293	Red blood cell count || id:ebi-a-GCST90002363	41.0259
8	135684638	-0.020325	0.002617	8.42946e-15	545203	ebi-a-GCST90002363	rs71528371	T	C	0.146819	Red blood cell count || id:ebi-a-GCST90002363	60.3189
8	32432949	0.011211	0.001869	2.04998e-09	545203	ebi-a-GCST90002363	rs2466075	G	A	0.500121	Red blood cell count || id:ebi-a-GCST90002363	35.9807
8	48334896	-0.018505	0.00205	1.89017e-19	545203	ebi-a-GCST90002363	rs12680669	T	G	0.68059	Red blood cell count || id:ebi-a-GCST90002363	81.4836
8	76480507	-0.012802	0.001854	5.15941e-12	545203	ebi-a-GCST90002363	rs2941488	A	T	0.475103	Red blood cell count || id:ebi-a-GCST90002363	47.68
8	66844743	-0.013507	0.00194	3.44033e-12	545203	ebi-a-GCST90002363	rs6994725	A	G	0.345567	Red blood cell count || id:ebi-a-GCST90002363	48.4746
8	106572270	-0.011925	0.002081	1.03001e-08	545203	ebi-a-GCST90002363	rs2343592	G	A	0.268334	Red blood cell count || id:ebi-a-GCST90002363	32.8377
8	108401111	0.014333	0.001871	1.9602e-14	545203	ebi-a-GCST90002363	rs1283705	A	T	0.584955	Red blood cell count || id:ebi-a-GCST90002363	58.6849
8	130624105	0.025112	0.001891	3.3597e-40	545203	ebi-a-GCST90002363	rs1991866	C	G	0.575642	Red blood cell count || id:ebi-a-GCST90002363	176.352
8	144992862	-0.014428	0.001961	1.93999e-13	545203	ebi-a-GCST90002363	rs7819099	G	A	0.430963	Red blood cell count || id:ebi-a-GCST90002363	54.1324
9	33116941	-0.015111	0.002386	2.45997e-10	545203	ebi-a-GCST90002363	rs12352863	C	G	0.188338	Red blood cell count || id:ebi-a-GCST90002363	40.1093
9	112824204	-0.011089	0.002014	3.73001e-08	545203	ebi-a-GCST90002363	rs545041	C	T	0.698341	Red blood cell count || id:ebi-a-GCST90002363	30.3156
9	116349298	-0.019958	0.002623	2.86022e-14	545203	ebi-a-GCST90002363	rs10981835	A	G	0.147959	Red blood cell count || id:ebi-a-GCST90002363	57.8945
9	124077287	-0.010312	0.001874	3.84999e-08	545203	ebi-a-GCST90002363	rs10760173	T	C	0.431296	Red blood cell count || id:ebi-a-GCST90002363	30.2794
9	130608946	0.044581	0.005233	1.69005e-17	545203	ebi-a-GCST90002363	rs41381344	A	G	0.036941	Red blood cell count || id:ebi-a-GCST90002363	72.5769
9	135865496	-0.01506	0.001938	8.22053e-15	545203	ebi-a-GCST90002363	rs8193003	C	T	0.597588	Red blood cell count || id:ebi-a-GCST90002363	60.3869
9	20805089	0.017505	0.002248	7.15979e-15	545203	ebi-a-GCST90002363	rs17759355	T	G	0.214284	Red blood cell count || id:ebi-a-GCST90002363	60.6361
9	35049468	0.010182	0.001844	3.46003e-08	545203	ebi-a-GCST90002363	rs525106	T	C	0.489922	Red blood cell count || id:ebi-a-GCST90002363	30.4891
9	98243868	-0.018744	0.003208	5.25001e-09	545203	ebi-a-GCST90002363	rs80155616	T	C	0.090747	Red blood cell count || id:ebi-a-GCST90002363	34.1394
9	114843661	-0.02368	0.002984	2.22024e-15	545203	ebi-a-GCST90002363	rs16916643	T	C	0.107091	Red blood cell count || id:ebi-a-GCST90002363	62.9746
9	4981602	-0.014866	0.001939	1.83992e-14	545203	ebi-a-GCST90002363	rs10758669	A	C	0.657545	Red blood cell count || id:ebi-a-GCST90002363	58.7804
9	13980350	-0.027152	0.001922	2.87012e-45	545203	ebi-a-GCST90002363	rs28434367	G	T	0.363037	Red blood cell count || id:ebi-a-GCST90002363	199.571
9	84306696	-0.021916	0.00344	1.93001e-10	545203	ebi-a-GCST90002363	rs72749016	G	C	0.080948	Red blood cell count || id:ebi-a-GCST90002363	40.5888
9	136146597	-0.073621	0.002116	1e-200	545203	ebi-a-GCST90002363	rs550057	T	C	0.254707	Red blood cell count || id:ebi-a-GCST90002363	1210.52
9	4661574	-0.023452	0.002225	5.91017e-26	545203	ebi-a-GCST90002363	rs10974716	G	C	0.252724	Red blood cell count || id:ebi-a-GCST90002363	111.096
9	4847570	0.055913	0.002272	1.3213e-133	545203	ebi-a-GCST90002363	rs7874244	C	T	0.208871	Red blood cell count || id:ebi-a-GCST90002363	605.632
9	100771440	0.027534	0.002229	5.27959e-35	545203	ebi-a-GCST90002363	rs76917914	G	A	0.219579	Red blood cell count || id:ebi-a-GCST90002363	152.587
9	115502276	0.010955	0.00186	3.97e-09	545203	ebi-a-GCST90002363	rs9409120	G	C	0.476438	Red blood cell count || id:ebi-a-GCST90002363	34.6896
9	4170446	-0.012031	0.001871	1.31e-10	545203	ebi-a-GCST90002363	rs7865209	G	C	0.56448	Red blood cell count || id:ebi-a-GCST90002363	41.3481
9	6255152	0.038824	0.004051	1e-21	545203	ebi-a-GCST90002363	rs1412420	G	A	0.944987	Red blood cell count || id:ebi-a-GCST90002363	91.8493
9	32455674	-0.021843	0.002021	3.43005e-27	545203	ebi-a-GCST90002363	rs1133071	G	A	0.298393	Red blood cell count || id:ebi-a-GCST90002363	116.813
9	71834600	-0.01104	0.001877	4.18996e-09	545203	ebi-a-GCST90002363	rs2486449	C	A	0.49627	Red blood cell count || id:ebi-a-GCST90002363	34.5947
9	73109998	-0.012437	0.001947	1.74e-10	545203	ebi-a-GCST90002363	rs10122081	T	A	0.356116	Red blood cell count || id:ebi-a-GCST90002363	40.8037
9	80834173	0.01283	0.00186	5.50047e-12	545203	ebi-a-GCST90002363	rs878922	G	A	0.500933	Red blood cell count || id:ebi-a-GCST90002363	47.5803
9	107811307	-0.012476	0.002044	1.06999e-09	545203	ebi-a-GCST90002363	rs3132113	C	A	0.668102	Red blood cell count || id:ebi-a-GCST90002363	37.2554
9	114686888	0.075293	0.008295	1.18987e-19	545203	ebi-a-GCST90002363	rs140507754	T	C	0.013081	Red blood cell count || id:ebi-a-GCST90002363	82.3904
9	131846774	0.012459	0.001951	1.75999e-10	545203	ebi-a-GCST90002363	rs10988199	A	G	0.608965	Red blood cell count || id:ebi-a-GCST90002363	40.7804
9	136152009	0.030424	0.00196	2.67979e-54	545203	ebi-a-GCST90002363	rs8176635	A	G	0.330498	Red blood cell count || id:ebi-a-GCST90002363	240.946
9	139327062	0.012121	0.002047	3.27002e-09	545203	ebi-a-GCST90002363	rs34936112	A	G	0.302364	Red blood cell count || id:ebi-a-GCST90002363	35.0624
10	4461464	0.014815	0.002668	2.86999e-08	545203	ebi-a-GCST90002363	rs2031678	G	A	0.140073	Red blood cell count || id:ebi-a-GCST90002363	30.8341
10	105720733	-0.015517	0.002085	1.03992e-13	545203	ebi-a-GCST90002363	rs61863693	A	G	0.278614	Red blood cell count || id:ebi-a-GCST90002363	55.3864
10	899071	-0.021757	0.003367	1.06999e-10	545203	ebi-a-GCST90002363	rs80282103	T	A	0.083778	Red blood cell count || id:ebi-a-GCST90002363	41.7553
10	3791224	0.01399	0.001881	1.07004e-13	545203	ebi-a-GCST90002363	rs10904089	T	G	0.493614	Red blood cell count || id:ebi-a-GCST90002363	55.3169
10	35280461	0.013367	0.002449	4.89001e-08	545203	ebi-a-GCST90002363	rs4934526	G	A	0.174036	Red blood cell count || id:ebi-a-GCST90002363	29.7914
10	46006967	-0.061154	0.003806	4.79954e-58	545203	ebi-a-GCST90002363	rs35993099	A	T	0.068112	Red blood cell count || id:ebi-a-GCST90002363	258.174
10	114711755	0.013349	0.001857	6.89922e-13	545203	ebi-a-GCST90002363	rs10885396	T	C	0.542481	Red blood cell count || id:ebi-a-GCST90002363	51.6742
10	127504019	-0.01105	0.001856	2.67997e-09	545203	ebi-a-GCST90002363	rs10794026	A	G	0.468336	Red blood cell count || id:ebi-a-GCST90002363	35.4461
10	38890011	0.011896	0.001976	1.79999e-09	545203	ebi-a-GCST90002363	rs7910011	C	T	0.475101	Red blood cell count || id:ebi-a-GCST90002363	36.2433
10	80787846	-0.020933	0.002188	1.20005e-21	545203	ebi-a-GCST90002363	rs12783396	C	T	0.240036	Red blood cell count || id:ebi-a-GCST90002363	91.531
10	90334338	-0.013276	0.0021	2.63998e-10	545203	ebi-a-GCST90002363	rs10887832	T	A	0.263226	Red blood cell count || id:ebi-a-GCST90002363	39.9665
10	90752018	0.014236	0.001843	1.18005e-14	545203	ebi-a-GCST90002363	rs6586163	C	A	0.499322	Red blood cell count || id:ebi-a-GCST90002363	59.6658
10	103311513	-0.016793	0.002364	1.27997e-12	545203	ebi-a-GCST90002363	rs3127239	C	T	0.813146	Red blood cell count || id:ebi-a-GCST90002363	50.4617
10	13735587	0.013053	0.001887	4.75992e-12	545203	ebi-a-GCST90002363	rs737376	A	G	0.432707	Red blood cell count || id:ebi-a-GCST90002363	47.8494
10	45388231	-0.043939	0.001902	5.11682e-118	545203	ebi-a-GCST90002363	rs10793565	C	G	0.583081	Red blood cell count || id:ebi-a-GCST90002363	533.678
10	45958881	-0.021091	0.002091	6.82025e-24	545203	ebi-a-GCST90002363	rs2291429	C	A	0.29743	Red blood cell count || id:ebi-a-GCST90002363	101.739
10	101308890	-0.021117	0.002106	1.24997e-23	545203	ebi-a-GCST90002363	rs10786559	C	G	0.259579	Red blood cell count || id:ebi-a-GCST90002363	100.542
10	119533256	-0.012779	0.001995	1.55998e-10	545203	ebi-a-GCST90002363	rs1925282	G	A	0.691217	Red blood cell count || id:ebi-a-GCST90002363	41.0306
10	126658075	-0.013763	0.001899	4.40961e-13	545203	ebi-a-GCST90002363	rs11245450	A	G	0.422672	Red blood cell count || id:ebi-a-GCST90002363	52.5262
10	3886904	0.030736	0.003637	3.06973e-17	545203	ebi-a-GCST90002363	rs61828723	G	A	0.075637	Red blood cell count || id:ebi-a-GCST90002363	71.4181
10	7913058	0.011925	0.001866	1.72001e-10	545203	ebi-a-GCST90002363	rs10752118	T	C	0.431861	Red blood cell count || id:ebi-a-GCST90002363	40.8407
10	36466669	0.01448	0.001903	2.91005e-14	545203	ebi-a-GCST90002363	rs2218848	C	G	0.37995	Red blood cell count || id:ebi-a-GCST90002363	57.8975
10	64941985	0.037459	0.005299	1.61994e-12	545203	ebi-a-GCST90002363	rs72829173	A	G	0.031484	Red blood cell count || id:ebi-a-GCST90002363	49.9717
10	71094504	0.077124	0.002998	7.7983e-146	545203	ebi-a-GCST90002363	rs17476364	C	T	0.106734	Red blood cell count || id:ebi-a-GCST90002363	661.783
10	77262487	0.01521	0.002111	6.02005e-13	545203	ebi-a-GCST90002363	rs61859953	C	T	0.267953	Red blood cell count || id:ebi-a-GCST90002363	51.9137
10	91392543	-0.020713	0.002266	6.62979e-20	545203	ebi-a-GCST90002363	rs34663515	G	C	0.21415	Red blood cell count || id:ebi-a-GCST90002363	83.5538
10	104849116	-0.026869	0.003031	8.05935e-19	545203	ebi-a-GCST90002363	rs10786736	C	G	0.104162	Red blood cell count || id:ebi-a-GCST90002363	78.5835
11	306920	0.011805	0.001956	1.63001e-09	545203	ebi-a-GCST90002363	rs7115703	A	T	0.513191	Red blood cell count || id:ebi-a-GCST90002363	36.4246
11	30749090	0.022363	0.001937	8.75992e-31	545203	ebi-a-GCST90002363	rs963837	C	T	0.45364	Red blood cell count || id:ebi-a-GCST90002363	133.291
11	64031798	0.016982	0.002031	6.59022e-17	545203	ebi-a-GCST90002363	rs589030	C	G	0.342269	Red blood cell count || id:ebi-a-GCST90002363	69.913
11	111304188	-0.013665	0.002098	7.57007e-11	545203	ebi-a-GCST90002363	rs11213893	A	C	0.27525	Red blood cell count || id:ebi-a-GCST90002363	42.4237
11	19221518	-0.030968	0.002201	6.21012e-45	545203	ebi-a-GCST90002363	rs77055095	A	G	0.230713	Red blood cell count || id:ebi-a-GCST90002363	197.964
11	66899619	0.039098	0.003395	1.18987e-30	545203	ebi-a-GCST90002363	rs56088284	G	A	0.081236	Red blood cell count || id:ebi-a-GCST90002363	132.626
11	94886632	0.012333	0.001896	8.02971e-11	545203	ebi-a-GCST90002363	rs496321	C	T	0.613591	Red blood cell count || id:ebi-a-GCST90002363	42.3117
11	95928212	0.013374	0.00204	5.77963e-11	545203	ebi-a-GCST90002363	rs12788404	T	C	0.291761	Red blood cell count || id:ebi-a-GCST90002363	42.9796
11	118669178	0.016688	0.002751	1.34999e-09	545203	ebi-a-GCST90002363	rs583213	T	G	0.869687	Red blood cell count || id:ebi-a-GCST90002363	36.7983
11	127937766	-0.021815	0.001976	2.60976e-28	545203	ebi-a-GCST90002363	rs10750385	G	A	0.677218	Red blood cell count || id:ebi-a-GCST90002363	121.881
11	8899528	-0.023447	0.00185	9.2406e-37	545203	ebi-a-GCST90002363	rs2742540	G	A	0.493378	Red blood cell count || id:ebi-a-GCST90002363	160.632
11	10203610	-0.040248	0.002142	1.05999e-78	545203	ebi-a-GCST90002363	rs10500721	G	A	0.245906	Red blood cell count || id:ebi-a-GCST90002363	353.061
11	13267867	0.01412	0.002113	2.41991e-11	545203	ebi-a-GCST90002363	rs6486109	A	T	0.259169	Red blood cell count || id:ebi-a-GCST90002363	44.655
11	61557803	0.035386	0.001946	7.68069e-74	545203	ebi-a-GCST90002363	rs102275	C	T	0.354256	Red blood cell count || id:ebi-a-GCST90002363	330.657
11	75463779	0.034019	0.004898	3.92013e-12	545203	ebi-a-GCST90002363	rs190387940	G	T	0.049152	Red blood cell count || id:ebi-a-GCST90002363	48.2398
11	126278522	0.01317	0.002027	8.39073e-11	545203	ebi-a-GCST90002363	rs4935965	T	C	0.306731	Red blood cell count || id:ebi-a-GCST90002363	42.2147
11	2324347	-0.031084	0.003049	2.21004e-24	545203	ebi-a-GCST90002363	rs55648810	C	T	0.114263	Red blood cell count || id:ebi-a-GCST90002363	103.934
11	10471931	-0.01452	0.002271	1.68e-10	545203	ebi-a-GCST90002363	rs7937289	A	G	0.214973	Red blood cell count || id:ebi-a-GCST90002363	40.8789
11	74086049	-0.038461	0.00651	3.56e-09	545203	ebi-a-GCST90002363	rs72973914	A	G	0.020919	Red blood cell count || id:ebi-a-GCST90002363	34.9043
11	31444646	0.013816	0.001943	1.20005e-12	545203	ebi-a-GCST90002363	rs2862189	T	G	0.55182	Red blood cell count || id:ebi-a-GCST90002363	50.5614
11	33913568	-0.026469	0.001955	9.77012e-42	545203	ebi-a-GCST90002363	rs2273799	C	T	0.48821	Red blood cell count || id:ebi-a-GCST90002363	183.308
11	49130747	-0.021729	0.003204	1.22999e-11	545203	ebi-a-GCST90002363	rs79249417	T	A	0.092043	Red blood cell count || id:ebi-a-GCST90002363	45.9933
11	78286462	-0.013454	0.002349	1.03999e-08	545203	ebi-a-GCST90002363	rs10736814	G	C	0.799322	Red blood cell count || id:ebi-a-GCST90002363	32.8048
11	108344081	0.023703	0.001969	2.35993e-33	545203	ebi-a-GCST90002363	rs7943203	A	G	0.411724	Red blood cell count || id:ebi-a-GCST90002363	144.916
11	113982321	0.018663	0.001997	9.70957e-21	545203	ebi-a-GCST90002363	rs73000965	A	T	0.315153	Red blood cell count || id:ebi-a-GCST90002363	87.3387
11	116737302	-0.030081	0.004483	2.02023e-11	545203	ebi-a-GCST90002363	rs139447106	T	C	0.044563	Red blood cell count || id:ebi-a-GCST90002363	45.0243
12	2521812	0.029363	0.001914	4.78961e-53	545203	ebi-a-GCST90002363	rs17223841	G	A	0.370904	Red blood cell count || id:ebi-a-GCST90002363	235.352
12	53893031	0.027819	0.00254	7.00971e-28	545203	ebi-a-GCST90002363	rs34649330	T	C	0.157235	Red blood cell count || id:ebi-a-GCST90002363	119.954
12	57815675	0.014469	0.002219	7.1796e-11	545203	ebi-a-GCST90002363	rs11614506	C	T	0.222981	Red blood cell count || id:ebi-a-GCST90002363	42.517
12	117578113	-0.012588	0.001879	2.18022e-11	545203	ebi-a-GCST90002363	rs11068360	C	A	0.434779	Red blood cell count || id:ebi-a-GCST90002363	44.8807
12	133105852	0.024034	0.002302	1.7398e-25	545203	ebi-a-GCST90002363	rs4242906	G	A	0.22998	Red blood cell count || id:ebi-a-GCST90002363	109.004
12	88818479	-0.027671	0.00203	2.96006e-42	545203	ebi-a-GCST90002363	rs6538148	G	C	0.70372	Red blood cell count || id:ebi-a-GCST90002363	185.805
12	91130884	0.016774	0.002145	5.53988e-15	545203	ebi-a-GCST90002363	rs12370487	C	T	0.27312	Red blood cell count || id:ebi-a-GCST90002363	61.1531
12	121096987	0.028405	0.002102	1.49005e-41	545203	ebi-a-GCST90002363	rs541619	G	A	0.276925	Red blood cell count || id:ebi-a-GCST90002363	182.61
12	133158561	0.019851	0.002861	4.10015e-12	545203	ebi-a-GCST90002363	rs3751305	A	C	0.134378	Red blood cell count || id:ebi-a-GCST90002363	48.1425
12	11829309	-0.042054	0.005287	1.89017e-15	545203	ebi-a-GCST90002363	rs2541119	G	A	0.032144	Red blood cell count || id:ebi-a-GCST90002363	63.2697
12	48512285	-0.032712	0.002373	3.53021e-43	545203	ebi-a-GCST90002363	rs4760682	A	C	0.813064	Red blood cell count || id:ebi-a-GCST90002363	190.028
12	52305700	0.019136	0.002923	6.05062e-11	545203	ebi-a-GCST90002363	rs12578436	A	G	0.113079	Red blood cell count || id:ebi-a-GCST90002363	42.8593
12	111932800	-0.04467	0.001846	2.64241e-129	545203	ebi-a-GCST90002363	rs7137828	T	C	0.516713	Red blood cell count || id:ebi-a-GCST90002363	585.556
12	121105528	0.027649	0.002308	4.9705e-33	545203	ebi-a-GCST90002363	rs7313642	T	G	0.203655	Red blood cell count || id:ebi-a-GCST90002363	143.512
12	13046211	-0.027554	0.002571	9.22996e-27	545203	ebi-a-GCST90002363	rs12811512	T	C	0.152033	Red blood cell count || id:ebi-a-GCST90002363	114.859
12	26590774	-0.021313	0.003618	3.95003e-09	545203	ebi-a-GCST90002363	rs61914393	A	G	0.070151	Red blood cell count || id:ebi-a-GCST90002363	34.7018
12	52468571	0.014813	0.002319	1.74e-10	545203	ebi-a-GCST90002363	rs12830246	T	C	0.198474	Red blood cell count || id:ebi-a-GCST90002363	40.8023
12	89643630	-0.013999	0.002254	5.45004e-10	545203	ebi-a-GCST90002363	rs2927362	A	C	0.242858	Red blood cell count || id:ebi-a-GCST90002363	38.5732
12	4331204	-0.059828	0.00226	2.38781e-154	545203	ebi-a-GCST90002363	rs11615482	A	C	0.212037	Red blood cell count || id:ebi-a-GCST90002363	700.797
12	15306985	-0.012833	0.001959	5.95937e-11	545203	ebi-a-GCST90002363	rs11056375	T	C	0.338572	Red blood cell count || id:ebi-a-GCST90002363	42.9129
12	46144855	0.019294	0.001862	3.98016e-25	545203	ebi-a-GCST90002363	rs10880855	T	C	0.503559	Red blood cell count || id:ebi-a-GCST90002363	107.371
12	56467865	0.012752	0.001914	2.80996e-11	545203	ebi-a-GCST90002363	rs10876869	G	C	0.392698	Red blood cell count || id:ebi-a-GCST90002363	44.3887
12	69194834	0.016167	0.001877	7.45933e-18	545203	ebi-a-GCST90002363	rs3879293	T	G	0.403837	Red blood cell count || id:ebi-a-GCST90002363	74.1874
12	76477941	-0.010751	0.001899	1.54999e-08	545203	ebi-a-GCST90002363	rs11180823	C	A	0.421133	Red blood cell count || id:ebi-a-GCST90002363	32.0515
12	110731190	-0.018749	0.002283	2.29985e-16	545203	ebi-a-GCST90002363	rs377223093	G	T	0.230609	Red blood cell count || id:ebi-a-GCST90002363	67.4442
13	76058349	0.052535	0.003281	1.22999e-57	545203	ebi-a-GCST90002363	rs60343330	T	G	0.097846	Red blood cell count || id:ebi-a-GCST90002363	256.381
13	51390598	0.010771	0.00188	1.03001e-08	545203	ebi-a-GCST90002363	rs9316505	A	G	0.571197	Red blood cell count || id:ebi-a-GCST90002363	32.8244
13	96061178	-0.012051	0.002045	3.89e-09	545203	ebi-a-GCST90002363	rs7490694	G	A	0.708752	Red blood cell count || id:ebi-a-GCST90002363	34.7264
13	31072636	-0.010609	0.001866	1.34999e-08	545203	ebi-a-GCST90002363	rs61947766	C	T	0.435337	Red blood cell count || id:ebi-a-GCST90002363	32.324
13	33776183	-0.01147	0.00188	1.07999e-09	545203	ebi-a-GCST90002363	rs797192	A	G	0.482873	Red blood cell count || id:ebi-a-GCST90002363	37.223
13	41254104	0.028439	0.002263	3.59005e-36	545203	ebi-a-GCST90002363	rs9549260	A	C	0.215391	Red blood cell count || id:ebi-a-GCST90002363	157.928
13	109423089	0.01709	0.001994	1.07004e-17	545203	ebi-a-GCST90002363	rs9521026	A	G	0.359207	Red blood cell count || id:ebi-a-GCST90002363	73.4571
13	111094489	-0.012138	0.002077	5.23998e-09	545203	ebi-a-GCST90002363	rs12856221	A	G	0.275693	Red blood cell count || id:ebi-a-GCST90002363	34.1524
13	113420535	0.01826	0.003096	3.76999e-09	545203	ebi-a-GCST90002363	rs7318114	C	A	0.102805	Red blood cell count || id:ebi-a-GCST90002363	34.7856
13	114551993	0.022197	0.002083	1.80011e-26	545203	ebi-a-GCST90002363	rs6602909	C	T	0.326971	Red blood cell count || id:ebi-a-GCST90002363	113.556
13	29230581	-0.021641	0.001943	8.82064e-29	545203	ebi-a-GCST90002363	rs1340817	G	A	0.353829	Red blood cell count || id:ebi-a-GCST90002363	124.054
14	34724550	0.014362	0.00193	1.05003e-13	545203	ebi-a-GCST90002363	rs12897414	C	T	0.38273	Red blood cell count || id:ebi-a-GCST90002363	55.3752
14	50923249	-0.032707	0.003606	1.26999e-19	545203	ebi-a-GCST90002363	rs12881869	T	C	0.070387	Red blood cell count || id:ebi-a-GCST90002363	82.2678
14	65509878	-0.024702	0.001859	2.93022e-40	545203	ebi-a-GCST90002363	rs11628273	T	C	0.510339	Red blood cell count || id:ebi-a-GCST90002363	176.565
14	99707933	0.016213	0.001875	5.64937e-18	545203	ebi-a-GCST90002363	rs3916222	T	C	0.439684	Red blood cell count || id:ebi-a-GCST90002363	74.7695
14	104007500	0.023809	0.002327	1.51008e-24	545203	ebi-a-GCST90002363	rs11160753	T	C	0.749244	Red blood cell count || id:ebi-a-GCST90002363	104.686
14	74610065	0.015206	0.00239	2.04998e-10	545203	ebi-a-GCST90002363	rs8008987	A	G	0.815786	Red blood cell count || id:ebi-a-GCST90002363	40.4794
14	21565149	-0.021223	0.002454	5.52968e-18	545203	ebi-a-GCST90002363	rs2319626	C	G	0.171356	Red blood cell count || id:ebi-a-GCST90002363	74.7936
14	35259151	0.026242	0.003084	1.85012e-17	545203	ebi-a-GCST90002363	rs4982211	A	G	0.100317	Red blood cell count || id:ebi-a-GCST90002363	72.4044
14	64703593	-0.022205	0.00185	3.86011e-33	545203	ebi-a-GCST90002363	rs1256061	T	G	0.474971	Red blood cell count || id:ebi-a-GCST90002363	144.065
14	105759840	0.017133	0.002037	4.31023e-17	545203	ebi-a-GCST90002363	rs7149013	C	T	0.294405	Red blood cell count || id:ebi-a-GCST90002363	70.7432
14	37718177	-0.019334	0.002052	4.75992e-21	545203	ebi-a-GCST90002363	rs8018823	A	G	0.286092	Red blood cell count || id:ebi-a-GCST90002363	88.7746
14	68435810	0.029388	0.002433	1.50003e-33	545203	ebi-a-GCST90002363	rs113599586	T	C	0.175612	Red blood cell count || id:ebi-a-GCST90002363	145.9
14	24881986	0.010383	0.001867	2.74998e-08	545203	ebi-a-GCST90002363	rs36012880	C	T	0.474338	Red blood cell count || id:ebi-a-GCST90002363	30.9284
14	36370907	-0.021272	0.003154	1.59001e-11	545203	ebi-a-GCST90002363	rs55814046	A	G	0.105377	Red blood cell count || id:ebi-a-GCST90002363	45.4876
14	73341907	0.014319	0.001934	1.39991e-13	545203	ebi-a-GCST90002363	rs2080252	T	G	0.386049	Red blood cell count || id:ebi-a-GCST90002363	54.8166
14	91941141	-0.013482	0.00214	3.05999e-10	545203	ebi-a-GCST90002363	rs11625753	C	T	0.256305	Red blood cell count || id:ebi-a-GCST90002363	39.69
14	103926010	0.015679	0.001981	2.63998e-15	545203	ebi-a-GCST90002363	rs4900578	T	A	0.367272	Red blood cell count || id:ebi-a-GCST90002363	62.6423
15	86262256	-0.025351	0.003973	1.81999e-10	545203	ebi-a-GCST90002363	rs74025667	A	G	0.057592	Red blood cell count || id:ebi-a-GCST90002363	40.7149
15	36871238	0.012433	0.001898	5.93062e-11	545203	ebi-a-GCST90002363	rs6495841	G	C	0.386504	Red blood cell count || id:ebi-a-GCST90002363	42.9101
15	41412475	-0.017039	0.001864	6.46994e-20	545203	ebi-a-GCST90002363	rs8037837	A	G	0.467474	Red blood cell count || id:ebi-a-GCST90002363	83.5596
15	58678720	0.015104	0.001947	8.99912e-15	545203	ebi-a-GCST90002363	rs261290	C	T	0.654618	Red blood cell count || id:ebi-a-GCST90002363	60.18
15	68581390	-0.011936	0.00197	1.41e-09	545203	ebi-a-GCST90002363	rs7174574	C	T	0.337865	Red blood cell count || id:ebi-a-GCST90002363	36.7101
15	60943845	-0.013313	0.001928	5.22035e-12	545203	ebi-a-GCST90002363	rs9806453	T	G	0.3677	Red blood cell count || id:ebi-a-GCST90002363	47.6802
15	75052994	-0.019519	0.002048	1.63005e-21	545203	ebi-a-GCST90002363	rs11072506	G	A	0.708229	Red blood cell count || id:ebi-a-GCST90002363	90.8354
15	78594105	-0.031092	0.002962	9.64051e-26	545203	ebi-a-GCST90002363	rs16969707	T	A	0.110586	Red blood cell count || id:ebi-a-GCST90002363	110.186
15	81895458	-0.017085	0.002218	1.38007e-14	545203	ebi-a-GCST90002363	rs8034776	A	G	0.772909	Red blood cell count || id:ebi-a-GCST90002363	59.3344
15	40300691	-0.021967	0.002389	4.00959e-20	545203	ebi-a-GCST90002363	rs12164905	T	G	0.184888	Red blood cell count || id:ebi-a-GCST90002363	84.5491
15	41842078	-0.011208	0.002042	4.13e-08	545203	ebi-a-GCST90002363	rs2588323	G	C	0.705078	Red blood cell count || id:ebi-a-GCST90002363	30.1262
15	65830518	-0.013778	0.002168	2.13998e-10	545203	ebi-a-GCST90002363	rs2456015	T	C	0.755534	Red blood cell count || id:ebi-a-GCST90002363	40.3881
15	76298132	-0.029424	0.001853	9.8107e-57	545203	ebi-a-GCST90002363	rs4886755	G	A	0.511374	Red blood cell count || id:ebi-a-GCST90002363	252.146
15	99998763	0.013694	0.002219	7.03008e-10	545203	ebi-a-GCST90002363	rs11635896	C	T	0.768728	Red blood cell count || id:ebi-a-GCST90002363	38.0843
15	102067841	0.013636	0.002158	2.71e-10	545203	ebi-a-GCST90002363	rs8025505	T	C	0.25757	Red blood cell count || id:ebi-a-GCST90002363	39.9274
15	51065767	0.017329	0.002652	6.57961e-11	545203	ebi-a-GCST90002363	rs6493455	T	C	0.143825	Red blood cell count || id:ebi-a-GCST90002363	42.6973
15	53974475	-0.010417	0.001859	2.15001e-08	545203	ebi-a-GCST90002363	rs4774672	G	C	0.455214	Red blood cell count || id:ebi-a-GCST90002363	31.3998
15	66066618	0.033457	0.002167	1.03992e-53	545203	ebi-a-GCST90002363	rs28552840	C	G	0.240215	Red blood cell count || id:ebi-a-GCST90002363	238.373
16	11919093	-0.012658	0.001916	4.07005e-11	545203	ebi-a-GCST90002363	rs7189510	T	C	0.597612	Red blood cell count || id:ebi-a-GCST90002363	43.6455
16	15127534	0.013055	0.00203	1.31e-10	545203	ebi-a-GCST90002363	rs72789541	A	T	0.296544	Red blood cell count || id:ebi-a-GCST90002363	41.3582
16	16259596	0.052504	0.005972	1.57e-18	545203	ebi-a-GCST90002363	rs41278174	A	G	0.026968	Red blood cell count || id:ebi-a-GCST90002363	77.2939
16	67964203	0.032779	0.002484	1.02e-39	545203	ebi-a-GCST90002363	rs1134760	C	T	0.169199	Red blood cell count || id:ebi-a-GCST90002363	174.136
16	28619920	-0.025593	0.002034	2.9703e-36	545203	ebi-a-GCST90002363	rs1126446	G	A	0.385083	Red blood cell count || id:ebi-a-GCST90002363	158.322
16	30103160	0.043643	0.001975	3.89045e-108	545203	ebi-a-GCST90002363	rs3809627	A	C	0.402746	Red blood cell count || id:ebi-a-GCST90002363	488.309
16	55313539	0.012314	0.002003	8.07997e-10	545203	ebi-a-GCST90002363	rs1816616	C	T	0.692537	Red blood cell count || id:ebi-a-GCST90002363	37.7952
16	86315136	-0.018803	0.002817	2.5698e-11	545203	ebi-a-GCST90002363	rs72813234	A	G	0.12432	Red blood cell count || id:ebi-a-GCST90002363	44.5534
16	88803124	0.018413	0.002242	2.23975e-16	545203	ebi-a-GCST90002363	rs13333358	C	T	0.292245	Red blood cell count || id:ebi-a-GCST90002363	67.4494
16	30987144	0.026547	0.001915	1.20005e-43	545203	ebi-a-GCST90002363	rs12931046	A	G	0.62817	Red blood cell count || id:ebi-a-GCST90002363	192.173
16	48572817	0.012031	0.001998	1.75999e-09	545203	ebi-a-GCST90002363	rs1224	A	G	0.312668	Red blood cell count || id:ebi-a-GCST90002363	36.2587
16	51170026	-0.04532	0.004483	5.35057e-24	545203	ebi-a-GCST90002363	rs116971887	T	G	0.045913	Red blood cell count || id:ebi-a-GCST90002363	102.198
16	196469	0.094148	0.008841	1.9002e-26	545203	ebi-a-GCST90002363	rs112190912	G	A	0.012494	Red blood cell count || id:ebi-a-GCST90002363	113.402
16	68756450	-0.012427	0.001879	3.8699e-11	545203	ebi-a-GCST90002363	rs12923775	T	C	0.585314	Red blood cell count || id:ebi-a-GCST90002363	43.74
16	88853729	-0.037125	0.001949	8.26038e-81	545203	ebi-a-GCST90002363	rs837763	T	C	0.556041	Red blood cell count || id:ebi-a-GCST90002363	362.835
16	170076	0.130338	0.006288	2.25996e-95	545203	ebi-a-GCST90002363	rs117747069	C	G	0.037041	Red blood cell count || id:ebi-a-GCST90002363	429.652
16	209001	-0.033947	0.002631	4.70977e-38	545203	ebi-a-GCST90002363	rs11641876	A	G	0.177633	Red blood cell count || id:ebi-a-GCST90002363	166.48
16	382373	-0.019158	0.002369	6.48933e-16	545203	ebi-a-GCST90002363	rs56364740	C	G	0.221824	Red blood cell count || id:ebi-a-GCST90002363	65.3989
16	72105965	-0.023427	0.002338	1.32008e-23	545203	ebi-a-GCST90002363	rs217184	C	T	0.192884	Red blood cell count || id:ebi-a-GCST90002363	100.402
16	88570013	0.053273	0.004956	6.44021e-27	545203	ebi-a-GCST90002363	rs75874899	C	G	0.041123	Red blood cell count || id:ebi-a-GCST90002363	115.545
16	89166832	0.013076	0.002339	2.33002e-08	545203	ebi-a-GCST90002363	rs12445614	A	G	0.800163	Red blood cell count || id:ebi-a-GCST90002363	31.2528
17	27178761	-0.029953	0.002333	1.10994e-37	545203	ebi-a-GCST90002363	rs9892942	T	C	0.198526	Red blood cell count || id:ebi-a-GCST90002363	164.836
17	37775274	-0.028778	0.002137	2.61999e-41	545203	ebi-a-GCST90002363	rs1874228	G	A	0.729235	Red blood cell count || id:ebi-a-GCST90002363	181.348
17	7732351	-0.020718	0.001924	5.17965e-27	545203	ebi-a-GCST90002363	rs57828851	A	T	0.567788	Red blood cell count || id:ebi-a-GCST90002363	115.954
17	43120994	0.011756	0.001895	5.63002e-10	545203	ebi-a-GCST90002363	rs8071302	T	C	0.409655	Red blood cell count || id:ebi-a-GCST90002363	38.4858
17	59456589	-0.033979	0.00247	4.94994e-43	545203	ebi-a-GCST90002363	rs9895661	T	C	0.824697	Red blood cell count || id:ebi-a-GCST90002363	189.246
17	7327089	0.032008	0.004945	9.9793e-11	545203	ebi-a-GCST90002363	rs77519307	A	C	0.039133	Red blood cell count || id:ebi-a-GCST90002363	41.8972
17	7952759	0.025402	0.003835	3.61993e-11	545203	ebi-a-GCST90002363	rs7211013	T	A	0.062308	Red blood cell count || id:ebi-a-GCST90002363	43.8738
17	18054917	-0.016214	0.001933	5.19039e-17	545203	ebi-a-GCST90002363	rs865923	C	T	0.620999	Red blood cell count || id:ebi-a-GCST90002363	70.3585
17	19926836	-0.017986	0.001853	2.96006e-22	545203	ebi-a-GCST90002363	rs7218708	G	A	0.517505	Red blood cell count || id:ebi-a-GCST90002363	94.2146
17	60093542	-0.012276	0.002161	1.37e-08	545203	ebi-a-GCST90002363	rs72843781	C	A	0.35295	Red blood cell count || id:ebi-a-GCST90002363	32.2704
17	61976093	0.016316	0.001939	4.10015e-17	545203	ebi-a-GCST90002363	rs2854161	C	T	0.386382	Red blood cell count || id:ebi-a-GCST90002363	70.8063
17	76121864	0.038575	0.002348	1.38995e-60	545203	ebi-a-GCST90002363	rs2748427	G	A	0.219489	Red blood cell count || id:ebi-a-GCST90002363	269.908
17	79521035	0.021334	0.003096	5.79963e-12	545203	ebi-a-GCST90002363	rs55834735	G	T	0.110007	Red blood cell count || id:ebi-a-GCST90002363	47.4835
17	79764887	-0.019255	0.002677	6.54938e-13	545203	ebi-a-GCST90002363	rs148102803	C	T	0.165329	Red blood cell count || id:ebi-a-GCST90002363	51.7357
17	81051887	0.016498	0.002046	7.87046e-16	545203	ebi-a-GCST90002363	rs7223467	G	T	0.652408	Red blood cell count || id:ebi-a-GCST90002363	65.0207
17	7368406	0.057731	0.009006	1.5e-10	545203	ebi-a-GCST90002363	rs370247741	C	T	0.01467	Red blood cell count || id:ebi-a-GCST90002363	41.0917
17	8160602	-0.018936	0.001871	4.66982e-24	545203	ebi-a-GCST90002363	rs4792687	C	T	0.499793	Red blood cell count || id:ebi-a-GCST90002363	102.43
17	35843050	-0.012879	0.00193	2.63027e-11	545203	ebi-a-GCST90002363	rs853234	T	C	0.639743	Red blood cell count || id:ebi-a-GCST90002363	44.5297
17	44095467	0.053	0.002197	1.72982e-128	545203	ebi-a-GCST90002363	rs58879558	C	T	0.232575	Red blood cell count || id:ebi-a-GCST90002363	581.958
17	46126116	-0.025005	0.002176	1.61994e-30	545203	ebi-a-GCST90002363	rs12602010	A	G	0.242633	Red blood cell count || id:ebi-a-GCST90002363	132.049
17	76245075	0.011774	0.002059	1.09999e-08	545203	ebi-a-GCST90002363	rs72901765	G	A	0.331681	Red blood cell count || id:ebi-a-GCST90002363	32.6991
17	21279486	0.016771	0.002139	4.70002e-15	545203	ebi-a-GCST90002363	rs71373621	A	G	0.62728	Red blood cell count || id:ebi-a-GCST90002363	61.4747
17	59273265	0.021971	0.002235	8.77001e-23	545203	ebi-a-GCST90002363	rs11867840	A	G	0.778397	Red blood cell count || id:ebi-a-GCST90002363	96.6373
18	835782	0.014264	0.002176	5.75043e-11	545203	ebi-a-GCST90002363	rs9959574	G	A	0.747642	Red blood cell count || id:ebi-a-GCST90002363	42.97
18	43802169	0.035117	0.002132	6.80926e-61	545203	ebi-a-GCST90002363	rs4542747	T	C	0.746276	Red blood cell count || id:ebi-a-GCST90002363	271.307
18	46207220	0.02245	0.003243	4.60999e-12	545203	ebi-a-GCST90002363	rs75799414	G	C	0.094316	Red blood cell count || id:ebi-a-GCST90002363	47.9224
18	47192805	-0.01174	0.002048	1.02e-08	545203	ebi-a-GCST90002363	rs34627148	G	C	0.298728	Red blood cell count || id:ebi-a-GCST90002363	32.8607
18	23840470	0.026623	0.00387	6.21012e-12	545203	ebi-a-GCST90002363	rs140262548	A	C	0.061478	Red blood cell count || id:ebi-a-GCST90002363	47.3252
18	12509955	-0.026659	0.00424	3.32997e-10	545203	ebi-a-GCST90002363	rs146223307	A	G	0.053997	Red blood cell count || id:ebi-a-GCST90002363	39.5327
18	12745889	0.020332	0.003017	1.65006e-11	545203	ebi-a-GCST90002363	rs7226608	T	C	0.107005	Red blood cell count || id:ebi-a-GCST90002363	45.4161
18	74632186	-0.010781	0.001933	2.47999e-08	545203	ebi-a-GCST90002363	rs17060086	C	T	0.359336	Red blood cell count || id:ebi-a-GCST90002363	31.1067
18	24452435	-0.010639	0.001926	3.39e-08	545203	ebi-a-GCST90002363	rs162000	A	C	0.595512	Red blood cell count || id:ebi-a-GCST90002363	30.5133
18	42072529	0.015778	0.002395	4.58036e-11	545203	ebi-a-GCST90002363	rs12607156	T	C	0.183066	Red blood cell count || id:ebi-a-GCST90002363	43.4003
18	46207268	-0.048495	0.005466	7.58054e-19	545203	ebi-a-GCST90002363	rs78415359	A	G	0.030368	Red blood cell count || id:ebi-a-GCST90002363	78.7145
18	46465540	-0.01534	0.001883	3.92013e-16	545203	ebi-a-GCST90002363	rs9952412	C	A	0.519697	Red blood cell count || id:ebi-a-GCST90002363	66.3667
18	60920854	-0.085857	0.005706	4.04017e-51	545203	ebi-a-GCST90002363	rs17758695	T	C	0.028632	Red blood cell count || id:ebi-a-GCST90002363	226.406
19	1247156	0.017643	0.002408	2.47002e-13	545203	ebi-a-GCST90002363	rs62128841	T	C	0.333425	Red blood cell count || id:ebi-a-GCST90002363	53.6824
19	5805658	0.014185	0.002571	3.55001e-08	545203	ebi-a-GCST90002363	rs61027285	G	A	0.173408	Red blood cell count || id:ebi-a-GCST90002363	30.4407
19	45715484	0.016771	0.00189	7.40969e-19	545203	ebi-a-GCST90002363	rs10405928	G	A	0.43136	Red blood cell count || id:ebi-a-GCST90002363	78.7398
19	12999458	-0.049853	0.001903	3.65595e-151	545203	ebi-a-GCST90002363	rs8110787	T	C	0.389075	Red blood cell count || id:ebi-a-GCST90002363	686.286
19	15432801	-0.033742	0.003688	6.08976e-20	545203	ebi-a-GCST90002363	rs78081685	T	G	0.072369	Red blood cell count || id:ebi-a-GCST90002363	83.7066
19	19366632	0.034941	0.003885	2.49977e-19	545203	ebi-a-GCST90002363	rs72999033	T	C	0.063514	Red blood cell count || id:ebi-a-GCST90002363	80.8888
19	33738072	0.014942	0.002338	1.7e-10	545203	ebi-a-GCST90002363	rs12980493	G	C	0.708297	Red blood cell count || id:ebi-a-GCST90002363	40.844
19	50036634	0.036739	0.003274	3.46976e-29	545203	ebi-a-GCST90002363	rs79476680	T	G	0.091022	Red blood cell count || id:ebi-a-GCST90002363	125.921
19	807442	0.02214	0.001997	1.6099e-28	545203	ebi-a-GCST90002363	rs123698	C	G	0.606173	Red blood cell count || id:ebi-a-GCST90002363	122.913
19	4056366	0.046367	0.002464	5.77032e-79	545203	ebi-a-GCST90002363	rs66534382	A	G	0.191918	Red blood cell count || id:ebi-a-GCST90002363	354.109
19	18639229	0.019599	0.002308	2.1301e-17	545203	ebi-a-GCST90002363	rs6512272	G	A	0.767657	Red blood cell count || id:ebi-a-GCST90002363	72.1101
19	33884341	-0.016657	0.002038	3.1703e-16	545203	ebi-a-GCST90002363	rs16968074	G	A	0.300852	Red blood cell count || id:ebi-a-GCST90002363	66.8013
19	47616377	-0.020537	0.002075	4.56037e-23	545203	ebi-a-GCST90002363	rs55731973	T	G	0.702356	Red blood cell count || id:ebi-a-GCST90002363	97.9575
19	2163771	0.028857	0.001942	7.08925e-50	545203	ebi-a-GCST90002363	rs36065733	G	T	0.474605	Red blood cell count || id:ebi-a-GCST90002363	220.802
19	4502201	-0.021221	0.001978	7.93049e-27	545203	ebi-a-GCST90002363	rs8887	C	T	0.570046	Red blood cell count || id:ebi-a-GCST90002363	115.101
19	41204070	-0.083681	0.006588	6.29941e-37	545203	ebi-a-GCST90002363	rs148614081	A	G	0.022332	Red blood cell count || id:ebi-a-GCST90002363	161.342
19	54772618	0.015168	0.002492	1.19001e-09	545203	ebi-a-GCST90002363	rs4083825	C	A	0.171076	Red blood cell count || id:ebi-a-GCST90002363	37.0476
19	56111036	-0.01158	0.001932	2.1e-09	545203	ebi-a-GCST90002363	rs693289	T	C	0.585804	Red blood cell count || id:ebi-a-GCST90002363	35.9255
19	32594869	-0.012	0.001879	1.75999e-10	545203	ebi-a-GCST90002363	rs3816053	G	A	0.570977	Red blood cell count || id:ebi-a-GCST90002363	40.7858
19	33754548	0.096285	0.003542	1.10917e-162	545203	ebi-a-GCST90002363	rs78744187	T	C	0.082044	Red blood cell count || id:ebi-a-GCST90002363	738.959
19	44260929	0.022544	0.002546	8.81049e-19	545203	ebi-a-GCST90002363	rs61387190	T	C	0.157451	Red blood cell count || id:ebi-a-GCST90002363	78.4053
20	10619014	-0.014442	0.001983	3.3597e-13	545203	ebi-a-GCST90002363	rs7828	C	A	0.328073	Red blood cell count || id:ebi-a-GCST90002363	53.0407
20	44505973	0.015868	0.001915	1.22999e-16	545203	ebi-a-GCST90002363	rs2903808	C	T	0.626437	Red blood cell count || id:ebi-a-GCST90002363	68.6605
20	49101590	0.034142	0.001862	5.22035e-75	545203	ebi-a-GCST90002363	rs6126019	C	T	0.547287	Red blood cell count || id:ebi-a-GCST90002363	336.216
20	18596424	0.016373	0.002946	2.77997e-08	545203	ebi-a-GCST90002363	rs6136437	C	T	0.111204	Red blood cell count || id:ebi-a-GCST90002363	30.8881
20	31219807	0.013468	0.00188	8.16018e-13	545203	ebi-a-GCST90002363	rs464063	C	T	0.49697	Red blood cell count || id:ebi-a-GCST90002363	51.3205
20	55988358	-0.022675	0.002101	3.95003e-27	545203	ebi-a-GCST90002363	rs2865376	T	C	0.285521	Red blood cell count || id:ebi-a-GCST90002363	116.478
20	3747759	-0.020654	0.003237	1.81999e-10	545203	ebi-a-GCST90002363	rs75077214	G	T	0.102921	Red blood cell count || id:ebi-a-GCST90002363	40.712
20	30325755	-0.02509	0.002258	1.18005e-28	545203	ebi-a-GCST90002363	rs6060912	A	C	0.213722	Red blood cell count || id:ebi-a-GCST90002363	123.468
20	44726237	0.011947	0.001985	1.81001e-09	545203	ebi-a-GCST90002363	rs1569722	T	C	0.325491	Red blood cell count || id:ebi-a-GCST90002363	36.224
20	57575594	0.012255	0.002064	2.97002e-09	545203	ebi-a-GCST90002363	rs163790	T	C	0.714338	Red blood cell count || id:ebi-a-GCST90002363	35.2539
20	31108108	0.020759	0.00205	4.44017e-24	545203	ebi-a-GCST90002363	rs159058	C	A	0.301793	Red blood cell count || id:ebi-a-GCST90002363	102.543
20	42857648	-0.015432	0.002782	2.95999e-08	545203	ebi-a-GCST90002363	rs16985330	T	C	0.128355	Red blood cell count || id:ebi-a-GCST90002363	30.7702
20	61031848	0.029164	0.003817	2.25996e-14	545203	ebi-a-GCST90002363	rs6089381	C	G	0.928091	Red blood cell count || id:ebi-a-GCST90002363	58.3781
20	17977369	0.018238	0.003152	7.37004e-09	545203	ebi-a-GCST90002363	rs45579838	T	C	0.097157	Red blood cell count || id:ebi-a-GCST90002363	33.4797
20	42673848	-0.017862	0.002044	2.52e-18	545203	ebi-a-GCST90002363	rs766622	T	C	0.700631	Red blood cell count || id:ebi-a-GCST90002363	76.3657
20	62447662	-0.020082	0.002411	8.45084e-17	545203	ebi-a-GCST90002363	rs4809361	C	T	0.787732	Red blood cell count || id:ebi-a-GCST90002363	69.3776
21	16576783	-0.024153	0.001976	2.48028e-34	545203	ebi-a-GCST90002363	rs2823139	A	G	0.337033	Red blood cell count || id:ebi-a-GCST90002363	149.406
21	27260014	-0.016342	0.002882	1.45999e-08	545203	ebi-a-GCST90002363	rs1145	T	C	0.11967	Red blood cell count || id:ebi-a-GCST90002363	32.1531
21	37834258	0.028502	0.002218	9.46891e-38	545203	ebi-a-GCST90002363	rs128494	C	T	0.762234	Red blood cell count || id:ebi-a-GCST90002363	165.131
21	38055216	-0.02824	0.00227	1.72982e-35	545203	ebi-a-GCST90002363	rs2835435	T	C	0.22261	Red blood cell count || id:ebi-a-GCST90002363	154.767
21	39837623	-0.02416	0.002509	6.36063e-22	545203	ebi-a-GCST90002363	rs35042034	A	G	0.168924	Red blood cell count || id:ebi-a-GCST90002363	92.7241
21	35126297	0.019455	0.001955	2.66993e-23	545203	ebi-a-GCST90002363	rs2834257	A	G	0.342224	Red blood cell count || id:ebi-a-GCST90002363	99.0305
21	36364162	0.012686	0.001873	1.29003e-11	545203	ebi-a-GCST90002363	rs11088302	G	A	0.475811	Red blood cell count || id:ebi-a-GCST90002363	45.8748
21	16794774	-0.023889	0.002026	4.75992e-32	545203	ebi-a-GCST90002363	rs13047277	C	T	0.298243	Red blood cell count || id:ebi-a-GCST90002363	139.033
22	43114551	0.032823	0.001899	6.96947e-67	545203	ebi-a-GCST90002363	rs8138197	A	G	0.473428	Red blood cell count || id:ebi-a-GCST90002363	298.749
22	50909181	-0.011999	0.002051	5.07002e-09	545203	ebi-a-GCST90002363	rs5771045	T	C	0.661311	Red blood cell count || id:ebi-a-GCST90002363	34.2262
22	46319722	0.024644	0.002299	8.72971e-27	545203	ebi-a-GCST90002363	rs9330787	A	T	0.23856	Red blood cell count || id:ebi-a-GCST90002363	114.906
22	32887732	0.029314	0.001887	2.19989e-54	545203	ebi-a-GCST90002363	rs17698823	T	C	0.600913	Red blood cell count || id:ebi-a-GCST90002363	241.327
22	50971266	-0.054231	0.002067	1.04954e-151	545203	ebi-a-GCST90002363	rs140522	C	T	0.672821	Red blood cell count || id:ebi-a-GCST90002363	688.358
22	22264103	-0.014107	0.001875	5.62989e-14	545203	ebi-a-GCST90002363	rs240051	C	A	0.485978	Red blood cell count || id:ebi-a-GCST90002363	56.6066
22	40591258	0.016426	0.001888	3.57026e-18	545203	ebi-a-GCST90002363	rs6001831	G	T	0.598241	Red blood cell count || id:ebi-a-GCST90002363	75.6937
22	46390243	-0.022554	0.002039	2.1301e-28	545203	ebi-a-GCST90002363	rs28496879	T	C	0.610176	Red blood cell count || id:ebi-a-GCST90002363	122.352
1	62957030	-0.0788	0.0022	1e-200	343992	ebi-a-GCST90018975	rs10889333	A	G	0.302306	Triglycerides || id:ebi-a-GCST90018975	1282.94
1	93820684	0.0192	0.002	9.2918e-21	343992	ebi-a-GCST90018975	rs6658257	G	A	0.604678	Triglycerides || id:ebi-a-GCST90018975	92.16
1	40003410	0.0233	0.0024	2.2269e-21	343992	ebi-a-GCST90018975	rs72663520	T	C	0.215642	Triglycerides || id:ebi-a-GCST90018975	94.2517
1	51353068	-0.0248	0.0035	2.73275e-12	343992	ebi-a-GCST90018975	rs138422027	A	C	0.0880676	Triglycerides || id:ebi-a-GCST90018975	50.2073
1	98487510	-0.02	0.003	4.01791e-11	343992	ebi-a-GCST90018975	rs5005705	A	C	0.86806	Triglycerides || id:ebi-a-GCST90018975	44.4444
1	23795177	0.0176	0.0027	1.13799e-10	343992	ebi-a-GCST90018975	rs61778883	C	T	0.82267	Triglycerides || id:ebi-a-GCST90018975	42.4911
1	61720648	-0.0264	0.0046	1.167e-08	343992	ebi-a-GCST90018975	rs17311740	T	C	0.068033	Triglycerides || id:ebi-a-GCST90018975	32.9376
1	219637671	0.019	0.002	9.21934e-21	343992	ebi-a-GCST90018975	rs11118310	T	A	0.56534	Triglycerides || id:ebi-a-GCST90018975	90.25
1	230410811	-0.0239	0.0032	1.09799e-13	343992	ebi-a-GCST90018975	rs114052230	T	C	0.16619	Triglycerides || id:ebi-a-GCST90018975	55.7822
1	54858872	-0.0114	0.002	2.77703e-08	343992	ebi-a-GCST90018975	rs213484	C	G	0.525247	Triglycerides || id:ebi-a-GCST90018975	32.49
1	172355276	-0.0122	0.0022	3.96497e-08	343992	ebi-a-GCST90018975	rs9425589	A	G	0.649375	Triglycerides || id:ebi-a-GCST90018975	30.7521
1	27021913	0.0863	0.0077	4.09261e-29	343992	ebi-a-GCST90018975	rs114165349	C	G	0.023534	Triglycerides || id:ebi-a-GCST90018975	125.615
1	149844305	-0.0289	0.0042	4.56142e-12	343992	ebi-a-GCST90018975	rs12138136	A	T	0.08699	Triglycerides || id:ebi-a-GCST90018975	47.3475
1	154239334	-0.0199	0.0021	4.56667e-21	343992	ebi-a-GCST90018975	rs35482991	TC	T	0.350869	Triglycerides || id:ebi-a-GCST90018975	89.7982
1	178509462	-0.0136	0.0024	2.53898e-08	343992	ebi-a-GCST90018975	rs11588907	T	C	0.34198	Triglycerides || id:ebi-a-GCST90018975	32.1111
1	230297136	-0.0429	0.0021	2.47002e-89	343992	ebi-a-GCST90018975	rs2281721	T	C	0.516618	Triglycerides || id:ebi-a-GCST90018975	417.327
2	20369562	-0.0164	0.002	4.3451e-16	343992	ebi-a-GCST90018975	rs870526	T	C	0.505246	Triglycerides || id:ebi-a-GCST90018975	67.24
2	21226560	0.0592	0.0024	2.1677e-131	343992	ebi-a-GCST90018975	rs2678379	G	A	0.665433	Triglycerides || id:ebi-a-GCST90018975	608.444
2	64909166	0.0142	0.0025	1.17001e-08	343992	ebi-a-GCST90018975	rs2160348	C	T	0.781229	Triglycerides || id:ebi-a-GCST90018975	32.2624
2	111930796	-0.0131	0.002	9.71404e-11	343992	ebi-a-GCST90018975	rs10211562	T	G	0.449607	Triglycerides || id:ebi-a-GCST90018975	42.9025
2	203164583	0.0182	0.0032	1.95299e-08	343992	ebi-a-GCST90018975	rs73990245	C	T	0.17419	Triglycerides || id:ebi-a-GCST90018975	32.3477
2	27730940	-0.0992	0.002	1e-200	343992	ebi-a-GCST90018975	rs1260326	C	T	0.566617	Triglycerides || id:ebi-a-GCST90018975	2460.16
2	59315828	-0.0135	0.0024	1.26599e-08	343992	ebi-a-GCST90018975	rs6730325	A	G	0.6021	Triglycerides || id:ebi-a-GCST90018975	31.6406
2	219557738	-0.0183	0.0022	5.03501e-17	343992	ebi-a-GCST90018975	rs2303566	A	G	0.369151	Triglycerides || id:ebi-a-GCST90018975	69.1921
2	220107149	0.0388	0.0067	7.11001e-09	343992	ebi-a-GCST90018975	rs77342729	G	A	0.030786	Triglycerides || id:ebi-a-GCST90018975	33.5362
2	227099180	0.0397	0.0023	5.66239e-67	343992	ebi-a-GCST90018975	rs2943645	T	C	0.712096	Triglycerides || id:ebi-a-GCST90018975	297.938
2	3640142	0.0143	0.0025	1.22501e-08	343992	ebi-a-GCST90018975	rs6542680	T	C	0.688186	Triglycerides || id:ebi-a-GCST90018975	32.7184
2	50733958	-0.0128	0.0023	2.52598e-08	343992	ebi-a-GCST90018975	rs7571753	C	T	0.303918	Triglycerides || id:ebi-a-GCST90018975	30.9716
2	27289677	-0.0549	0.0095	7.02199e-09	343992	ebi-a-GCST90018975	rs144423449	A	G	0.015846	Triglycerides || id:ebi-a-GCST90018975	33.3962
2	28646847	0.0205	0.0029	9.46019e-13	343992	ebi-a-GCST90018975	rs10210970	T	C	0.295046	Triglycerides || id:ebi-a-GCST90018975	49.9703
2	37102249	-0.015	0.002	1.69512e-13	343992	ebi-a-GCST90018975	rs17496249	G	A	0.475264	Triglycerides || id:ebi-a-GCST90018975	56.25
2	48962291	0.016	0.0027	4.20204e-09	343992	ebi-a-GCST90018975	rs17326656	T	G	0.181436	Triglycerides || id:ebi-a-GCST90018975	35.1166
2	65289825	-0.0177	0.0021	4.52585e-17	343992	ebi-a-GCST90018975	rs2540945	G	A	0.34889	Triglycerides || id:ebi-a-GCST90018975	71.0408
2	121310704	0.0173	0.0028	8.66403e-10	343992	ebi-a-GCST90018975	rs35932591	T	C	0.158889	Triglycerides || id:ebi-a-GCST90018975	38.1747
2	161340270	-0.0126	0.0022	9.31794e-09	343992	ebi-a-GCST90018975	rs6432622	G	A	0.393239	Triglycerides || id:ebi-a-GCST90018975	32.8017
2	165528624	-0.0336	0.0023	5.36167e-50	343992	ebi-a-GCST90018975	rs1128249	T	G	0.315796	Triglycerides || id:ebi-a-GCST90018975	213.414
2	242237902	-0.0115	0.0021	2.44399e-08	343992	ebi-a-GCST90018975	rs59104589	T	C	0.387003	Triglycerides || id:ebi-a-GCST90018975	29.9887
3	4762734	0.0121	0.0022	2.45098e-08	343992	ebi-a-GCST90018975	rs7639927	T	A	0.562829	Triglycerides || id:ebi-a-GCST90018975	30.25
3	12359049	-0.0228	0.0027	9.72747e-17	343992	ebi-a-GCST90018975	rs2067819	A	G	0.169495	Triglycerides || id:ebi-a-GCST90018975	71.3086
3	37025661	-0.0128	0.0021	2.28702e-09	343992	ebi-a-GCST90018975	rs9831084	C	T	0.387693	Triglycerides || id:ebi-a-GCST90018975	37.1519
3	94038085	-0.0126	0.0021	9.30294e-10	343992	ebi-a-GCST90018975	rs1454687	G	C	0.561702	Triglycerides || id:ebi-a-GCST90018975	36
3	135956305	0.026	0.0024	8.81861e-27	343992	ebi-a-GCST90018975	rs684773	C	A	0.779234	Triglycerides || id:ebi-a-GCST90018975	117.361
3	150097635	0.0418	0.0046	8.45668e-20	343992	ebi-a-GCST90018975	rs9844972	C	G	0.071312	Triglycerides || id:ebi-a-GCST90018975	82.5728
3	172264728	0.0372	0.0055	1.04496e-11	343992	ebi-a-GCST90018975	rs111703587	C	T	0.047704	Triglycerides || id:ebi-a-GCST90018975	45.7468
3	127265516	0.0144	0.0023	4.14696e-10	343992	ebi-a-GCST90018975	rs12492351	A	G	0.256586	Triglycerides || id:ebi-a-GCST90018975	39.1985
3	170725542	0.0272	0.0034	1.44012e-15	343992	ebi-a-GCST90018975	rs10513686	A	G	0.0988179	Triglycerides || id:ebi-a-GCST90018975	64
3	24520283	-0.0154	0.0022	1.42889e-12	343992	ebi-a-GCST90018975	rs6792725	G	A	0.638963	Triglycerides || id:ebi-a-GCST90018975	49
3	52346240	-0.0312	0.0029	1.89583e-26	343992	ebi-a-GCST90018975	rs17052061	G	T	0.143216	Triglycerides || id:ebi-a-GCST90018975	115.748
3	187628006	-0.0156	0.0026	3.96296e-09	343992	ebi-a-GCST90018975	rs7631606	G	T	0.26794	Triglycerides || id:ebi-a-GCST90018975	36
3	87037543	-0.0229	0.004	1.65402e-08	343992	ebi-a-GCST90018975	rs13066793	G	A	0.090236	Triglycerides || id:ebi-a-GCST90018975	32.7756
4	87868971	0.0188	0.0027	6.13338e-12	343992	ebi-a-GCST90018975	rs144586415	GTT	G	0.74385	Triglycerides || id:ebi-a-GCST90018975	48.4829
4	103146888	0.0313	0.0043	4.83838e-13	343992	ebi-a-GCST90018975	rs35225200	C	A	0.082956	Triglycerides || id:ebi-a-GCST90018975	52.9849
4	18034463	0.0253	0.0032	1.40314e-15	343992	ebi-a-GCST90018975	rs71603401	G	A	0.117253	Triglycerides || id:ebi-a-GCST90018975	62.5088
4	69592057	0.0165	0.0021	1.44911e-14	343992	ebi-a-GCST90018975	rs293427	T	A	0.374733	Triglycerides || id:ebi-a-GCST90018975	61.7347
4	87985166	0.0354	0.0021	6.07016e-66	343992	ebi-a-GCST90018975	rs3775228	T	C	0.392589	Triglycerides || id:ebi-a-GCST90018975	284.163
4	157734675	-0.0146	0.0025	3.84902e-09	343992	ebi-a-GCST90018975	rs6822892	G	A	0.32498	Triglycerides || id:ebi-a-GCST90018975	34.1056
4	3443931	-0.0318	0.0021	3.90122e-53	343992	ebi-a-GCST90018975	rs13108218	G	A	0.578065	Triglycerides || id:ebi-a-GCST90018975	229.306
4	26062913	0.0278	0.0031	7.73571e-19	343992	ebi-a-GCST90018975	rs57996145	GT	G	0.16588	Triglycerides || id:ebi-a-GCST90018975	80.4204
4	55539264	-0.0119	0.0021	2.46502e-08	343992	ebi-a-GCST90018975	rs12503461	T	C	0.39354	Triglycerides || id:ebi-a-GCST90018975	32.1111
4	71894563	0.0124	0.0022	7.97003e-09	343992	ebi-a-GCST90018975	rs12513202	T	C	0.648165	Triglycerides || id:ebi-a-GCST90018975	31.7686
4	77367580	0.0133	0.0022	1.97902e-09	343992	ebi-a-GCST90018975	rs2870237	T	G	0.35361	Triglycerides || id:ebi-a-GCST90018975	36.5475
5	55820584	0.0184	0.0021	9.89692e-18	343992	ebi-a-GCST90018975	rs154254	C	G	0.545682	Triglycerides || id:ebi-a-GCST90018975	76.771
5	118713456	-0.0211	0.0024	2.96006e-18	343992	ebi-a-GCST90018975	rs5870855	AT	A	0.235284	Triglycerides || id:ebi-a-GCST90018975	77.2934
5	82815158	-0.0364	0.0058	4.96604e-10	343992	ebi-a-GCST90018975	rs115912456	G	A	0.040934	Triglycerides || id:ebi-a-GCST90018975	39.3864
5	140933792	0.0175	0.0029	1.068e-09	343992	ebi-a-GCST90018975	rs112424890	T	C	0.149682	Triglycerides || id:ebi-a-GCST90018975	36.415
5	144501147	0.0133	0.0024	2.04099e-08	343992	ebi-a-GCST90018975	rs76957426	T	C	0.252231	Triglycerides || id:ebi-a-GCST90018975	30.7101
5	55860866	0.0431	0.0029	1.69981e-49	343992	ebi-a-GCST90018975	rs3936510	T	G	0.20106	Triglycerides || id:ebi-a-GCST90018975	220.881
5	112480104	0.0135	0.0024	3.59104e-08	343992	ebi-a-GCST90018975	rs10519336	A	G	0.224068	Triglycerides || id:ebi-a-GCST90018975	31.6406
5	132444128	-0.0314	0.004	4.46375e-15	343992	ebi-a-GCST90018975	rs72801474	A	G	0.092722	Triglycerides || id:ebi-a-GCST90018975	61.6225
5	57584949	-0.0114	0.002	1.88799e-08	343992	ebi-a-GCST90018975	rs37507	A	G	0.4941	Triglycerides || id:ebi-a-GCST90018975	32.49
5	67714246	0.0158	0.0021	1.57688e-14	343992	ebi-a-GCST90018975	rs4976033	G	A	0.406867	Triglycerides || id:ebi-a-GCST90018975	56.6077
5	78433155	-0.014	0.0024	8.89693e-09	343992	ebi-a-GCST90018975	rs181193678	T	C	0.35305	Triglycerides || id:ebi-a-GCST90018975	34.0278
5	156390297	0.035	0.0022	2.33185e-57	343992	ebi-a-GCST90018975	rs6882076	C	T	0.682902	Triglycerides || id:ebi-a-GCST90018975	253.099
5	53323660	0.029	0.0048	2.172e-09	343992	ebi-a-GCST90018975	rs17252123	A	G	0.06198	Triglycerides || id:ebi-a-GCST90018975	36.5017
5	131281458	0.0325	0.0059	3.62402e-08	343992	ebi-a-GCST90018975	rs664732	C	G	0.040409	Triglycerides || id:ebi-a-GCST90018975	30.3433
5	158001309	0.0128	0.0022	2.61499e-09	343992	ebi-a-GCST90018975	rs2963469	T	A	0.329038	Triglycerides || id:ebi-a-GCST90018975	33.8512
5	176728400	0.0125	0.0023	4.29903e-08	343992	ebi-a-GCST90018975	rs28419182	A	G	0.703018	Triglycerides || id:ebi-a-GCST90018975	29.5369
6	31267774	0.022	0.0022	2.98126e-24	343992	ebi-a-GCST90018975	rs28359800	C	CAA	0.328067	Triglycerides || id:ebi-a-GCST90018975	100
6	52624400	0.026	0.0042	9.14892e-10	343992	ebi-a-GCST90018975	rs80137470	A	G	0.0605717	Triglycerides || id:ebi-a-GCST90018975	38.322
6	127188502	-0.0169	0.002	1.42692e-16	343992	ebi-a-GCST90018975	rs6923071	T	C	0.434781	Triglycerides || id:ebi-a-GCST90018975	71.4025
6	20522290	-0.0153	0.0027	1.47999e-08	343992	ebi-a-GCST90018975	rs6938091	G	A	0.173701	Triglycerides || id:ebi-a-GCST90018975	32.1111
6	31740003	0.0289	0.0047	7.358e-10	343992	ebi-a-GCST90018975	rs707931	G	A	0.0486383	Triglycerides || id:ebi-a-GCST90018975	37.8094
6	43757896	0.0362	0.002	4.46581e-72	343992	ebi-a-GCST90018975	rs998584	A	C	0.497427	Triglycerides || id:ebi-a-GCST90018975	327.61
6	31224667	0.0145	0.0024	1.83599e-09	343992	ebi-a-GCST90018975	rs9264277	C	T	0.63166	Triglycerides || id:ebi-a-GCST90018975	36.5017
6	43804571	0.0189	0.0024	5.10858e-15	343992	ebi-a-GCST90018975	rs729761	G	T	0.757987	Triglycerides || id:ebi-a-GCST90018975	62.0156
6	161004972	0.0452	0.0044	1.1259e-24	343992	ebi-a-GCST90018975	rs77009508	G	A	0.075135	Triglycerides || id:ebi-a-GCST90018975	105.529
6	161111700	-0.1023	0.0096	1.92221e-26	343992	ebi-a-GCST90018975	rs186696265	T	C	0.014913	Triglycerides || id:ebi-a-GCST90018975	113.556
6	31303922	0.0317	0.0024	3.13617e-39	343992	ebi-a-GCST90018975	rs28752924	C	T	0.44037	Triglycerides || id:ebi-a-GCST90018975	174.46
6	32587213	0.0343	0.0021	4.16006e-59	343992	ebi-a-GCST90018975	rs28383314	C	T	0.651192	Triglycerides || id:ebi-a-GCST90018975	266.778
6	106378009	-0.0119	0.002	4.76398e-09	343992	ebi-a-GCST90018975	rs6913325	T	G	0.435207	Triglycerides || id:ebi-a-GCST90018975	35.4025
6	109228680	0.0183	0.0029	3.82103e-10	343992	ebi-a-GCST90018975	rs4945823	A	T	0.80352	Triglycerides || id:ebi-a-GCST90018975	39.8205
6	111834954	0.0151	0.0028	4.46098e-08	343992	ebi-a-GCST90018975	rs4947121	C	T	0.829021	Triglycerides || id:ebi-a-GCST90018975	29.0829
6	127454893	0.0595	0.0054	2.33024e-28	343992	ebi-a-GCST90018975	rs72959041	A	G	0.050192	Triglycerides || id:ebi-a-GCST90018975	121.408
6	139834012	-0.0276	0.0021	2.30622e-38	343992	ebi-a-GCST90018975	rs632057	G	T	0.535237	Triglycerides || id:ebi-a-GCST90018975	172.735
6	161162290	-0.0427	0.0076	1.97702e-08	343992	ebi-a-GCST90018975	rs1835346	G	A	0.024081	Triglycerides || id:ebi-a-GCST90018975	31.5667
6	29817923	0.0393	0.0046	1.0349e-17	343992	ebi-a-GCST90018975	rs11759549	C	G	0.0504946	Triglycerides || id:ebi-a-GCST90018975	72.991
6	32383378	0.0641	0.0074	6.03254e-18	343992	ebi-a-GCST90018975	rs28572074	C	T	0.0189605	Triglycerides || id:ebi-a-GCST90018975	75.0331
6	32627480	-0.0227	0.0023	1.36301e-22	343992	ebi-a-GCST90018975	rs1064173	A	G	0.283014	Triglycerides || id:ebi-a-GCST90018975	97.4083
7	17920613	0.0156	0.002	2.23975e-14	343992	ebi-a-GCST90018975	rs10242866	T	C	0.423849	Triglycerides || id:ebi-a-GCST90018975	60.84
7	30728472	-0.0133	0.0024	3.64998e-08	343992	ebi-a-GCST90018975	rs917196	G	C	0.236801	Triglycerides || id:ebi-a-GCST90018975	30.7101
7	72239827	0.0421	0.007	2.39999e-09	343992	ebi-a-GCST90018975	rs62466875	T	C	0.028727	Triglycerides || id:ebi-a-GCST90018975	36.1716
7	75664921	-0.0141	0.0024	2.326e-09	343992	ebi-a-GCST90018975	rs10954750	G	C	0.687862	Triglycerides || id:ebi-a-GCST90018975	34.5156
7	26394297	-0.0162	0.0021	6.07855e-15	343992	ebi-a-GCST90018975	rs2699805	A	G	0.382678	Triglycerides || id:ebi-a-GCST90018975	59.5102
7	130433384	-0.0296	0.002	2.51304e-47	343992	ebi-a-GCST90018975	rs4731702	T	C	0.447818	Triglycerides || id:ebi-a-GCST90018975	219.04
7	25991826	-0.0375	0.0031	3.86723e-33	343992	ebi-a-GCST90018975	rs4722551	C	T	0.122895	Triglycerides || id:ebi-a-GCST90018975	146.332
7	116976830	0.0145	0.002	1.25314e-12	343992	ebi-a-GCST90018975	rs6977665	G	A	0.407864	Triglycerides || id:ebi-a-GCST90018975	52.5625
7	15913588	-0.0117	0.0021	1.77301e-08	343992	ebi-a-GCST90018975	rs38205	C	A	0.592649	Triglycerides || id:ebi-a-GCST90018975	31.0408
7	73037366	-0.1069	0.0026	1e-200	343992	ebi-a-GCST90018975	rs55747707	A	G	0.17931	Triglycerides || id:ebi-a-GCST90018975	1690.47
7	116417848	0.0145	0.0023	1.55299e-10	343992	ebi-a-GCST90018975	rs11770163	C	G	0.284136	Triglycerides || id:ebi-a-GCST90018975	39.7448
7	5572132	0.0151	0.0027	1.29e-08	343992	ebi-a-GCST90018975	rs852392	A	G	0.179681	Triglycerides || id:ebi-a-GCST90018975	31.2771
7	17284577	0.0144	0.0021	5.1027e-12	343992	ebi-a-GCST90018975	rs4410790	C	T	0.571229	Triglycerides || id:ebi-a-GCST90018975	47.0204
7	44197583	0.0196	0.0027	2.65889e-13	343992	ebi-a-GCST90018975	rs2070971	T	G	0.175388	Triglycerides || id:ebi-a-GCST90018975	52.6968
7	150217309	0.0157	0.0024	1.45301e-10	343992	ebi-a-GCST90018975	rs3735080	T	C	0.215725	Triglycerides || id:ebi-a-GCST90018975	42.7934
8	10572792	0.0334	0.0044	4.70544e-14	343992	ebi-a-GCST90018975	rs76308736	A	G	0.0580686	Triglycerides || id:ebi-a-GCST90018975	57.6219
8	11522353	0.0392	0.0035	1.30197e-29	343992	ebi-a-GCST90018975	rs13280055	A	G	0.13357	Triglycerides || id:ebi-a-GCST90018975	125.44
8	72459582	0.028	0.0035	9.89464e-16	343992	ebi-a-GCST90018975	rs28471687	G	A	0.0915486	Triglycerides || id:ebi-a-GCST90018975	64
8	19931837	-0.0338	0.0025	9.85598e-43	343992	ebi-a-GCST90018975	rs28679685	G	A	0.217646	Triglycerides || id:ebi-a-GCST90018975	182.79
8	20550673	0.0174	0.003	5.58895e-09	343992	ebi-a-GCST90018975	rs73224072	C	G	0.1883	Triglycerides || id:ebi-a-GCST90018975	33.64
8	8707639	0.0212	0.0035	2.25102e-09	343992	ebi-a-GCST90018975	rs7017739	G	C	0.12386	Triglycerides || id:ebi-a-GCST90018975	36.689
8	59392324	-0.0232	0.0022	3.83796e-25	343992	ebi-a-GCST90018975	rs9297994	A	G	0.70642	Triglycerides || id:ebi-a-GCST90018975	111.207
8	126482077	-0.0833	0.002	1e-200	343992	ebi-a-GCST90018975	rs2954021	G	A	0.515973	Triglycerides || id:ebi-a-GCST90018975	1734.72
8	19733244	-0.0665	0.0028	1.11944e-123	343992	ebi-a-GCST90018975	rs1561748	C	G	0.27004	Triglycerides || id:ebi-a-GCST90018975	564.062
8	19819724	-0.1871	0.0032	1e-200	343992	ebi-a-GCST90018975	rs328	G	C	0.107057	Triglycerides || id:ebi-a-GCST90018975	3418.59
8	106406847	0.0116	0.0021	1.85999e-08	343992	ebi-a-GCST90018975	rs988260	T	G	0.446392	Triglycerides || id:ebi-a-GCST90018975	30.5125
8	118191475	-0.012	0.0021	1.60498e-08	343992	ebi-a-GCST90018975	rs35859536	T	C	0.340249	Triglycerides || id:ebi-a-GCST90018975	32.6531
8	126630962	0.0313	0.0026	1.12512e-32	343992	ebi-a-GCST90018975	rs62521590	G	T	0.26999	Triglycerides || id:ebi-a-GCST90018975	144.925
8	144306970	-0.0147	0.0026	1.99802e-08	343992	ebi-a-GCST90018975	rs72691637	A	G	0.186674	Triglycerides || id:ebi-a-GCST90018975	31.966
9	95432029	0.0155	0.0024	2.243e-10	343992	ebi-a-GCST90018975	rs754600	A	G	0.283792	Triglycerides || id:ebi-a-GCST90018975	41.7101
9	123375589	0.0124	0.0021	6.69098e-09	343992	ebi-a-GCST90018975	rs7861679	T	C	0.644655	Triglycerides || id:ebi-a-GCST90018975	34.8662
9	107664301	-0.0176	0.0023	1.46994e-14	343992	ebi-a-GCST90018975	rs1883025	T	C	0.260288	Triglycerides || id:ebi-a-GCST90018975	58.5558
9	112561012	-0.0126	0.002	6.45104e-10	343992	ebi-a-GCST90018975	rs2209815	T	G	0.425063	Triglycerides || id:ebi-a-GCST90018975	39.69
9	136146597	-0.0191	0.0023	6.87227e-17	343992	ebi-a-GCST90018975	rs550057	T	C	0.260029	Triglycerides || id:ebi-a-GCST90018975	68.9622
9	13723812	-0.0123	0.002	1.467e-09	343992	ebi-a-GCST90018975	rs1556494	G	A	0.549014	Triglycerides || id:ebi-a-GCST90018975	37.8225
9	92224551	0.0136	0.002	2.84971e-11	343992	ebi-a-GCST90018975	rs10752652	C	T	0.476914	Triglycerides || id:ebi-a-GCST90018975	46.24
9	1642998	-0.0122	0.0021	9.96391e-09	343992	ebi-a-GCST90018975	rs1853413	G	C	0.341353	Triglycerides || id:ebi-a-GCST90018975	33.7506
9	86481873	-0.0234	0.0028	2.62603e-17	343992	ebi-a-GCST90018975	rs28712486	A	C	0.22949	Triglycerides || id:ebi-a-GCST90018975	69.8418
9	139356987	0.0143	0.0023	1.084e-09	343992	ebi-a-GCST90018975	rs57994353	C	T	0.256416	Triglycerides || id:ebi-a-GCST90018975	38.656
10	65191645	-0.0311	0.002	4.37119e-52	343992	ebi-a-GCST90018975	rs7924036	T	G	0.549388	Triglycerides || id:ebi-a-GCST90018975	241.803
10	94839642	-0.0312	0.002	1.61696e-53	343992	ebi-a-GCST90018975	rs2068888	A	G	0.490559	Triglycerides || id:ebi-a-GCST90018975	243.36
10	95309022	-0.0266	0.003	4.42486e-19	343992	ebi-a-GCST90018975	rs10786114	T	C	0.868615	Triglycerides || id:ebi-a-GCST90018975	78.6178
10	5245780	-0.0235	0.0029	1.01111e-15	343992	ebi-a-GCST90018975	rs76669111	T	G	0.138525	Triglycerides || id:ebi-a-GCST90018975	65.6659
10	134459388	0.0144	0.0024	9.85893e-10	343992	ebi-a-GCST90018975	rs1133400	G	A	0.24025	Triglycerides || id:ebi-a-GCST90018975	36
10	115789375	-0.0177	0.0023	4.6623e-14	343992	ebi-a-GCST90018975	rs7076938	T	C	0.753306	Triglycerides || id:ebi-a-GCST90018975	59.2231
10	63960611	-0.0231	0.0039	3.23303e-09	343992	ebi-a-GCST90018975	rs34390319	C	T	0.09983	Triglycerides || id:ebi-a-GCST90018975	35.0828
10	74712546	0.0196	0.0032	5.46802e-10	343992	ebi-a-GCST90018975	rs7898735	C	T	0.12699	Triglycerides || id:ebi-a-GCST90018975	37.5156
10	113940329	0.0193	0.0023	3.52614e-17	343992	ebi-a-GCST90018975	rs2792751	C	T	0.738895	Triglycerides || id:ebi-a-GCST90018975	70.414
10	33632954	0.0173	0.0031	4.17196e-08	343992	ebi-a-GCST90018975	rs10763928	T	C	0.116765	Triglycerides || id:ebi-a-GCST90018975	31.1436
10	61462114	-0.0181	0.0029	3.14898e-10	343992	ebi-a-GCST90018975	rs72815843	A	G	0.20699	Triglycerides || id:ebi-a-GCST90018975	38.9548
10	103946480	-0.0274	0.0045	1.573e-09	343992	ebi-a-GCST90018975	rs75398587	G	C	0.070206	Triglycerides || id:ebi-a-GCST90018975	37.0746
10	114047395	0.0169	0.0026	4.05509e-11	343992	ebi-a-GCST90018975	rs943265	C	T	0.195657	Triglycerides || id:ebi-a-GCST90018975	42.25
11	14797227	-0.0365	0.0053	5.71347e-12	343992	ebi-a-GCST90018975	rs11600815	A	G	0.052967	Triglycerides || id:ebi-a-GCST90018975	47.4279
11	47275064	-0.0219	0.0022	1.72187e-22	343992	ebi-a-GCST90018975	rs10838681	A	G	0.374833	Triglycerides || id:ebi-a-GCST90018975	99.093
11	78042306	-0.0189	0.0032	3.78504e-09	343992	ebi-a-GCST90018975	rs202186505	C	T	0.15668	Triglycerides || id:ebi-a-GCST90018975	34.8838
11	116895355	-0.113	0.0065	2.4581e-67	343992	ebi-a-GCST90018975	rs143791312	T	C	0.0252795	Triglycerides || id:ebi-a-GCST90018975	302.225
11	116648917	-0.2239	0.0027	1e-200	343992	ebi-a-GCST90018975	rs964184	C	G	0.831581	Triglycerides || id:ebi-a-GCST90018975	6876.71
11	63862882	0.0301	0.0033	1.22405e-19	343992	ebi-a-GCST90018975	rs11231694	C	G	0.114376	Triglycerides || id:ebi-a-GCST90018975	83.1965
11	68603346	-0.014	0.0021	1.20199e-11	343992	ebi-a-GCST90018975	rs11228377	C	T	0.533008	Triglycerides || id:ebi-a-GCST90018975	44.4444
11	116530376	-0.0189	0.0021	4.88427e-19	343992	ebi-a-GCST90018975	rs553779	G	A	0.408537	Triglycerides || id:ebi-a-GCST90018975	81
11	116714293	0.3364	0.0122	1.27938e-166	343992	ebi-a-GCST90018975	rs141469619	G	A	0.010112	Triglycerides || id:ebi-a-GCST90018975	760.313
11	117156893	-0.2384	0.0115	7.29962e-95	343992	ebi-a-GCST90018975	rs1047964	T	G	0.010502	Triglycerides || id:ebi-a-GCST90018975	429.751
11	13356030	0.0182	0.0022	7.04206e-17	343992	ebi-a-GCST90018975	rs7947951	G	A	0.592594	Triglycerides || id:ebi-a-GCST90018975	68.438
11	27681596	0.0165	0.0026	3.53598e-10	343992	ebi-a-GCST90018975	rs11030102	G	C	0.20012	Triglycerides || id:ebi-a-GCST90018975	40.2737
11	61600342	-0.0465	0.0021	6.83912e-110	343992	ebi-a-GCST90018975	rs174574	C	A	0.637349	Triglycerides || id:ebi-a-GCST90018975	490.306
11	116369980	0.0181	0.0021	2.5781e-17	343992	ebi-a-GCST90018975	rs1108627	T	C	0.543411	Triglycerides || id:ebi-a-GCST90018975	74.288
11	65405600	-0.0167	0.0024	4.26383e-12	343992	ebi-a-GCST90018975	rs2306363	T	G	0.223045	Triglycerides || id:ebi-a-GCST90018975	48.4184
11	65824994	0.0147	0.0025	6.02893e-09	343992	ebi-a-GCST90018975	rs2302883	C	T	0.203578	Triglycerides || id:ebi-a-GCST90018975	34.5744
12	124505444	0.024	0.002	9.54993e-32	343992	ebi-a-GCST90018975	rs863750	T	C	0.569156	Triglycerides || id:ebi-a-GCST90018975	144
12	46224063	0.015	0.0026	1.048e-08	343992	ebi-a-GCST90018975	rs7298844	G	A	0.181511	Triglycerides || id:ebi-a-GCST90018975	33.284
12	109598889	-0.0388	0.0065	2.10698e-09	343992	ebi-a-GCST90018975	rs6606694	T	C	0.0246328	Triglycerides || id:ebi-a-GCST90018975	35.6317
12	125311720	0.0218	0.0038	1.28201e-08	343992	ebi-a-GCST90018975	rs11057837	T	C	0.10263	Triglycerides || id:ebi-a-GCST90018975	32.9114
12	20474706	-0.0263	0.0026	1.25893e-23	343992	ebi-a-GCST90018975	rs79719909	G	A	0.18644	Triglycerides || id:ebi-a-GCST90018975	102.321
12	107178653	0.018	0.0023	1.05099e-14	343992	ebi-a-GCST90018975	rs10861662	C	A	0.246624	Triglycerides || id:ebi-a-GCST90018975	61.2476
12	111698457	-0.0132	0.0023	1.41501e-08	343992	ebi-a-GCST90018975	rs6490029	A	G	0.323543	Triglycerides || id:ebi-a-GCST90018975	32.9376
12	124484643	-0.0242	0.0023	4.67951e-26	343992	ebi-a-GCST90018975	rs2130382	G	C	0.271005	Triglycerides || id:ebi-a-GCST90018975	110.707
12	4384844	-0.0907	0.0089	2.11787e-24	343992	ebi-a-GCST90018975	rs76895963	G	T	0.021076	Triglycerides || id:ebi-a-GCST90018975	103.857
12	6683287	0.0153	0.0025	7.06106e-10	343992	ebi-a-GCST90018975	rs1057510	A	G	0.215624	Triglycerides || id:ebi-a-GCST90018975	37.4544
12	56932554	0.0136	0.0021	1.30801e-10	343992	ebi-a-GCST90018975	rs2939312	A	G	0.650606	Triglycerides || id:ebi-a-GCST90018975	41.941
12	69768985	-0.0159	0.0023	9.09494e-12	343992	ebi-a-GCST90018975	rs4622313	T	C	0.47236	Triglycerides || id:ebi-a-GCST90018975	47.7902
12	21331549	0.025	0.0028	4.81504e-19	343992	ebi-a-GCST90018975	rs4149056	C	T	0.149873	Triglycerides || id:ebi-a-GCST90018975	79.7194
12	57781893	-0.0269	0.0025	3.29306e-26	343992	ebi-a-GCST90018975	rs2122982	A	G	0.202514	Triglycerides || id:ebi-a-GCST90018975	115.778
12	123491572	0.0154	0.0024	1.13501e-10	343992	ebi-a-GCST90018975	rs940904	A	G	0.766203	Triglycerides || id:ebi-a-GCST90018975	41.1736
13	29145323	-0.012	0.0022	2.75797e-08	343992	ebi-a-GCST90018975	rs1340819	C	A	0.318988	Triglycerides || id:ebi-a-GCST90018975	29.7521
13	31012904	0.0153	0.0024	1.622e-10	343992	ebi-a-GCST90018975	rs1928496	T	C	0.769246	Triglycerides || id:ebi-a-GCST90018975	40.6406
13	50707087	-0.0515	0.0081	1.739e-10	343992	ebi-a-GCST90018975	rs2812208	C	G	0.021097	Triglycerides || id:ebi-a-GCST90018975	40.4245
13	114625570	-0.0276	0.0033	6.08695e-17	343992	ebi-a-GCST90018975	rs79192570	A	G	0.14384	Triglycerides || id:ebi-a-GCST90018975	69.9504
13	95258944	-0.015	0.0021	2.32006e-12	343992	ebi-a-GCST90018975	rs6492721	C	T	0.606308	Triglycerides || id:ebi-a-GCST90018975	51.0204
13	114544024	0.0245	0.0023	2.84315e-27	343992	ebi-a-GCST90018975	rs7140110	C	T	0.282198	Triglycerides || id:ebi-a-GCST90018975	113.469
14	100765823	-0.0239	0.0043	3.21499e-08	343992	ebi-a-GCST90018975	rs61993685	C	T	0.077957	Triglycerides || id:ebi-a-GCST90018975	30.8929
14	64239629	0.0197	0.0029	2.25009e-11	343992	ebi-a-GCST90018975	rs12878001	G	T	0.137959	Triglycerides || id:ebi-a-GCST90018975	46.1463
14	49019992	0.0686	0.0125	4.176e-08	343992	ebi-a-GCST90018975	rs139624990	T	C	0.0098914	Triglycerides || id:ebi-a-GCST90018975	30.1181
15	57023457	0.0245	0.0039	2.48102e-10	343992	ebi-a-GCST90018975	rs150460588	C	T	0.0770488	Triglycerides || id:ebi-a-GCST90018975	39.4642
15	61947694	0.0146	0.0023	4.80098e-10	343992	ebi-a-GCST90018975	rs10851698	T	C	0.248561	Triglycerides || id:ebi-a-GCST90018975	40.2949
15	44027885	0.1444	0.0074	7.85416e-84	343992	ebi-a-GCST90018975	rs139974673	C	T	0.024986	Triglycerides || id:ebi-a-GCST90018975	380.777
15	58683366	-0.0353	0.0021	2.66809e-66	343992	ebi-a-GCST90018975	rs1532085	G	A	0.563246	Triglycerides || id:ebi-a-GCST90018975	282.56
15	102067841	0.0187	0.0022	5.85599e-17	343992	ebi-a-GCST90018975	rs8025505	T	C	0.339078	Triglycerides || id:ebi-a-GCST90018975	72.25
15	41890309	-0.0151	0.0025	2.943e-09	343992	ebi-a-GCST90018975	rs59096593	C	T	0.2967	Triglycerides || id:ebi-a-GCST90018975	36.4816
15	58723939	0.0524	0.0023	6.53131e-115	343992	ebi-a-GCST90018975	rs2070895	A	G	0.29121	Triglycerides || id:ebi-a-GCST90018975	519.047
15	63792486	-0.018	0.0022	1.07201e-15	343992	ebi-a-GCST90018975	rs17184382	C	A	0.338822	Triglycerides || id:ebi-a-GCST90018975	66.9421
16	960725	-0.0139	0.0021	2.03704e-11	343992	ebi-a-GCST90018975	rs742036	A	G	0.376906	Triglycerides || id:ebi-a-GCST90018975	43.8118
16	4647417	0.0184	0.0027	1.66112e-11	343992	ebi-a-GCST90018975	rs2896906	C	T	0.165413	Triglycerides || id:ebi-a-GCST90018975	46.4417
16	69551479	-0.0157	0.0021	9.85825e-14	343992	ebi-a-GCST90018975	rs8049676	G	A	0.539121	Triglycerides || id:ebi-a-GCST90018975	55.8934
16	11779509	0.0147	0.0023	2.47098e-10	343992	ebi-a-GCST90018975	rs12928324	C	A	0.48831	Triglycerides || id:ebi-a-GCST90018975	40.8488
16	81534790	-0.0287	0.0022	6.15744e-40	343992	ebi-a-GCST90018975	rs2925979	C	T	0.690302	Triglycerides || id:ebi-a-GCST90018975	170.184
16	15150505	-0.0307	0.0025	1.3119e-33	343992	ebi-a-GCST90018975	rs12928099	A	C	0.29628	Triglycerides || id:ebi-a-GCST90018975	150.798
16	31141993	-0.0151	0.0023	4.40251e-11	343992	ebi-a-GCST90018975	rs1549293	T	C	0.489997	Triglycerides || id:ebi-a-GCST90018975	43.1021
16	56987015	-0.0357	0.0022	7.80549e-58	343992	ebi-a-GCST90018975	rs12446515	T	C	0.296073	Triglycerides || id:ebi-a-GCST90018975	263.324
16	88003484	0.0142	0.0023	1.06299e-09	343992	ebi-a-GCST90018975	rs4843756	T	C	0.49908	Triglycerides || id:ebi-a-GCST90018975	38.1172
16	72096227	0.0331	0.0038	2.95733e-18	343992	ebi-a-GCST90018975	rs34682685	A	G	0.10519	Triglycerides || id:ebi-a-GCST90018975	75.8733
17	41926126	0.1412	0.0066	2.00909e-101	343992	ebi-a-GCST90018975	rs72836561	T	C	0.031831	Triglycerides || id:ebi-a-GCST90018975	457.701
17	46197755	0.0206	0.0027	3.457e-14	343992	ebi-a-GCST90018975	rs10775406	G	A	0.76111	Triglycerides || id:ebi-a-GCST90018975	58.2112
17	1618363	0.0183	0.0026	7.47137e-13	343992	ebi-a-GCST90018975	rs11078597	C	T	0.190158	Triglycerides || id:ebi-a-GCST90018975	49.5399
17	47349052	-0.0154	0.0023	4.44939e-11	343992	ebi-a-GCST90018975	rs7225606	G	A	0.54781	Triglycerides || id:ebi-a-GCST90018975	44.8318
17	65840810	0.0226	0.0024	2.56094e-20	343992	ebi-a-GCST90018975	rs11868959	C	T	0.316356	Triglycerides || id:ebi-a-GCST90018975	88.6736
17	76391454	-0.0174	0.002	1.64816e-17	343992	ebi-a-GCST90018975	rs4969179	G	T	0.585172	Triglycerides || id:ebi-a-GCST90018975	75.69
17	7439014	-0.013	0.0023	1.799e-08	343992	ebi-a-GCST90018975	rs9892862	G	A	0.714281	Triglycerides || id:ebi-a-GCST90018975	31.9471
17	57894459	-0.015	0.0022	4.30725e-12	343992	ebi-a-GCST90018975	rs4257266	G	A	0.639644	Triglycerides || id:ebi-a-GCST90018975	46.4876
17	17462630	0.0404	0.0048	7.53876e-17	343992	ebi-a-GCST90018975	rs11654777	G	C	0.060836	Triglycerides || id:ebi-a-GCST90018975	70.8403
17	40516616	0.0249	0.004	6.98892e-10	343992	ebi-a-GCST90018975	rs113366589	G	T	0.092057	Triglycerides || id:ebi-a-GCST90018975	38.7506
18	287705	-0.0291	0.0041	1.55812e-12	343992	ebi-a-GCST90018975	rs8088001	G	T	0.0639483	Triglycerides || id:ebi-a-GCST90018975	50.3754
18	2846812	-0.0148	0.0025	1.702e-09	343992	ebi-a-GCST90018975	rs11664106	T	A	0.37354	Triglycerides || id:ebi-a-GCST90018975	35.0464
18	57858802	0.0172	0.0023	8.65167e-14	343992	ebi-a-GCST90018975	rs492443	G	A	0.258354	Triglycerides || id:ebi-a-GCST90018975	55.9244
18	19910949	-0.014	0.0023	2.28802e-09	343992	ebi-a-GCST90018975	rs4800395	C	T	0.53589	Triglycerides || id:ebi-a-GCST90018975	37.051
18	21086125	0.0168	0.0023	5.02574e-13	343992	ebi-a-GCST90018975	rs177430	T	C	0.50903	Triglycerides || id:ebi-a-GCST90018975	53.3535
19	7220013	0.0145	0.002	1.08094e-12	343992	ebi-a-GCST90018975	rs62112763	G	C	0.434487	Triglycerides || id:ebi-a-GCST90018975	52.5625
19	8442202	-0.0457	0.0051	3.85834e-19	343992	ebi-a-GCST90018975	rs62117489	A	C	0.054659	Triglycerides || id:ebi-a-GCST90018975	80.2957
19	19379549	-0.0934	0.0038	1.23027e-134	343992	ebi-a-GCST90018975	rs58542926	T	C	0.07625	Triglycerides || id:ebi-a-GCST90018975	604.125
19	45449199	0.0114	0.002	2.41102e-08	343992	ebi-a-GCST90018975	rs2288912	G	C	0.530556	Triglycerides || id:ebi-a-GCST90018975	32.49
19	8429323	-0.2279	0.0084	1.77828e-163	343992	ebi-a-GCST90018975	rs116843064	A	G	0.019519	Triglycerides || id:ebi-a-GCST90018975	736.089
19	45430280	0.0683	0.0025	2.17771e-166	343992	ebi-a-GCST90018975	rs5112	G	C	0.53202	Triglycerides || id:ebi-a-GCST90018975	746.382
19	33887405	-0.0188	0.0021	1.13292e-18	343992	ebi-a-GCST90018975	rs7250869	C	T	0.635993	Triglycerides || id:ebi-a-GCST90018975	80.1451
19	45418790	0.0892	0.0025	1e-200	343992	ebi-a-GCST90018975	rs5117	C	T	0.20826	Triglycerides || id:ebi-a-GCST90018975	1273.06
19	11289993	0.0233	0.004	8.16695e-09	343992	ebi-a-GCST90018975	rs34690548	CAAA	C	0.10754	Triglycerides || id:ebi-a-GCST90018975	33.9306
19	19396616	-0.1366	0.0106	3.93641e-38	343992	ebi-a-GCST90018975	rs188247550	T	C	0.013291	Triglycerides || id:ebi-a-GCST90018975	166.069
19	35547051	0.0315	0.004	6.17732e-15	343992	ebi-a-GCST90018975	rs1672981	C	T	0.933175	Triglycerides || id:ebi-a-GCST90018975	62.0156
19	49263477	-0.0207	0.0024	1.70098e-17	343992	ebi-a-GCST90018975	rs2081194	C	G	0.5998	Triglycerides || id:ebi-a-GCST90018975	74.3906
19	56086584	0.0177	0.0021	9.60506e-17	343992	ebi-a-GCST90018975	rs12151142	C	T	0.385677	Triglycerides || id:ebi-a-GCST90018975	71.0408
20	17844492	0.0123	0.0022	1.017e-08	343992	ebi-a-GCST90018975	rs2618567	T	G	0.664873	Triglycerides || id:ebi-a-GCST90018975	31.2583
20	32188142	0.0187	0.0031	2.63299e-09	343992	ebi-a-GCST90018975	rs149142833	T	C	0.123398	Triglycerides || id:ebi-a-GCST90018975	36.3881
20	62711459	-0.0153	0.0021	8.98876e-14	343992	ebi-a-GCST90018975	rs8126001	T	C	0.537315	Triglycerides || id:ebi-a-GCST90018975	53.0816
20	39780932	0.0124	0.0022	1.44901e-08	343992	ebi-a-GCST90018975	rs6093446	A	G	0.300564	Triglycerides || id:ebi-a-GCST90018975	31.7686
20	56112882	0.0158	0.0024	2.49574e-11	343992	ebi-a-GCST90018975	rs2039098	T	C	0.5991	Triglycerides || id:ebi-a-GCST90018975	43.3403
20	45594711	-0.0198	0.0026	1.61585e-14	343992	ebi-a-GCST90018975	rs6066138	A	G	0.214642	Triglycerides || id:ebi-a-GCST90018975	57.9941
20	44551855	0.0545	0.0027	1.42988e-93	343992	ebi-a-GCST90018975	rs6073958	C	T	0.175674	Triglycerides || id:ebi-a-GCST90018975	407.442
21	16844621	0.0164	0.0026	1.48501e-10	343992	ebi-a-GCST90018975	rs2823291	C	G	0.199315	Triglycerides || id:ebi-a-GCST90018975	39.787
22	18916180	0.0221	0.0038	5.33998e-09	343992	ebi-a-GCST90018975	rs759404	T	C	0.0761327	Triglycerides || id:ebi-a-GCST90018975	33.8234
22	46624286	0.0239	0.0037	1.008e-10	343992	ebi-a-GCST90018975	rs374796059	G	A	0.11035	Triglycerides || id:ebi-a-GCST90018975	41.7246
22	38600542	0.0208	0.0021	3.52371e-24	343992	ebi-a-GCST90018975	rs2267373	T	C	0.597944	Triglycerides || id:ebi-a-GCST90018975	98.1043
22	39152412	0.0153	0.0021	4.28647e-13	343992	ebi-a-GCST90018975	rs7284966	G	A	0.389592	Triglycerides || id:ebi-a-GCST90018975	53.0816
X	66409433	-0.0176	0.0027	1.21801e-10	343992	ebi-a-GCST90018975	rs5965373	G	T		Triglycerides || id:ebi-a-GCST90018975	42.4911
1	16505320	0.0122523	0.00206572	8.10028e-11	437878	ebi-a-GCST90025953	rs1497406	G	A	0.579175	Total cholesterol levels || id:ebi-a-GCST90025953	35.1797
1	93034023	0.0203091	0.0024767	2.80027e-17	437878	ebi-a-GCST90025953	rs1556562	T	G	0.79041	Total cholesterol levels || id:ebi-a-GCST90025953	67.2411
1	109817192	-0.102332	0.00245684	1e-200	437878	ebi-a-GCST90025953	rs7528419	G	A	0.222021	Total cholesterol levels || id:ebi-a-GCST90025953	1734.88
1	235110784	-0.0187725	0.00249513	3.69999e-15	437878	ebi-a-GCST90025953	rs3738621	G	A	0.212732	Total cholesterol levels || id:ebi-a-GCST90025953	56.6054
1	62911191	-0.0529118	0.0063746	2.49977e-17	437878	ebi-a-GCST90025953	rs17381154	C	T	0.0271603	Total cholesterol levels || id:ebi-a-GCST90025953	68.8968
1	63105425	-0.042564	0.00466221	1.99986e-20	437878	ebi-a-GCST90025953	rs76272805	A	G	0.050672	Total cholesterol levels || id:ebi-a-GCST90025953	83.3492
1	198974904	0.0125573	0.00237517	3.40001e-08	437878	ebi-a-GCST90025953	rs10919615	T	C	0.755937	Total cholesterol levels || id:ebi-a-GCST90025953	27.9514
1	10799577	-0.0157335	0.00214437	1.39991e-14	437878	ebi-a-GCST90025953	rs12046278	C	T	0.345084	Total cholesterol levels || id:ebi-a-GCST90025953	53.8333
1	55521242	0.039548	0.00212996	2.90001e-79	437878	ebi-a-GCST90025953	rs471705	G	T	0.639339	Total cholesterol levels || id:ebi-a-GCST90025953	344.751
1	63194030	0.0315331	0.00479132	6.4998e-12	437878	ebi-a-GCST90025953	rs72669514	T	C	0.0478867	Total cholesterol levels || id:ebi-a-GCST90025953	43.3135
1	154243457	0.0149833	0.00306928	4e-08	437878	ebi-a-GCST90025953	rs12354278	T	A	0.130437	Total cholesterol levels || id:ebi-a-GCST90025953	23.831
1	234852204	0.0372947	0.00204562	8.4004e-75	437878	ebi-a-GCST90025953	rs526936	A	G	0.518293	Total cholesterol levels || id:ebi-a-GCST90025953	332.387
1	23732762	0.0214427	0.00308866	2.19989e-12	437878	ebi-a-GCST90025953	rs10753556	G	A	0.875106	Total cholesterol levels || id:ebi-a-GCST90025953	48.1969
1	55505647	-0.32722	0.00790383	1e-200	437878	ebi-a-GCST90025953	rs11591147	T	G	0.0176564	Total cholesterol levels || id:ebi-a-GCST90025953	1713.98
1	161503013	0.0230861	0.00401156	7.19996e-10	437878	ebi-a-GCST90025953	rs140970775	G	A	0.0726888	Total cholesterol levels || id:ebi-a-GCST90025953	33.1188
1	220970028	0.0315229	0.00224696	4.79954e-47	437878	ebi-a-GCST90025953	rs2642438	G	A	0.700906	Total cholesterol levels || id:ebi-a-GCST90025953	196.817
1	25768937	0.0270006	0.00205323	8.00018e-43	437878	ebi-a-GCST90025953	rs10903129	G	A	0.557429	Total cholesterol levels || id:ebi-a-GCST90025953	172.931
1	55529187	-0.0678658	0.0058256	3.69999e-34	437878	ebi-a-GCST90025953	rs505151	A	G	0.958446	Total cholesterol levels || id:ebi-a-GCST90025953	135.713
1	171091875	-0.0135243	0.00204787	8.60003e-11	437878	ebi-a-GCST90025953	rs1795240	G	A	0.531612	Total cholesterol levels || id:ebi-a-GCST90025953	43.6139
2	216300482	0.0139445	0.00232312	1.2e-09	437878	ebi-a-GCST90025953	rs1250259	A	T	0.733865	Total cholesterol levels || id:ebi-a-GCST90025953	36.0299
2	234668570	-0.0159768	0.0021976	1.59993e-13	437878	ebi-a-GCST90025953	rs887829	T	C	0.316023	Total cholesterol levels || id:ebi-a-GCST90025953	52.8545
2	3634753	-0.0219774	0.0030195	8.19974e-14	437878	ebi-a-GCST90025953	rs4850047	C	T	0.868419	Total cholesterol levels || id:ebi-a-GCST90025953	52.9764
2	21138066	-0.0322985	0.00215604	1.59993e-53	437878	ebi-a-GCST90025953	rs9306897	C	T	0.660494	Total cholesterol levels || id:ebi-a-GCST90025953	224.415
2	27741237	-0.0475907	0.00210004	7.7983e-119	437878	ebi-a-GCST90025953	rs780094	C	T	0.615616	Total cholesterol levels || id:ebi-a-GCST90025953	513.557
2	44074431	-0.0536682	0.00218127	4.19759e-140	437878	ebi-a-GCST90025953	rs4245791	T	C	0.675601	Total cholesterol levels || id:ebi-a-GCST90025953	605.362
2	158485075	0.0270534	0.00435352	1.79999e-10	437878	ebi-a-GCST90025953	rs114245489	T	G	0.0643546	Total cholesterol levels || id:ebi-a-GCST90025953	38.6156
2	21288321	0.0963661	0.00265637	1e-200	437878	ebi-a-GCST90025953	rs562338	G	A	0.819611	Total cholesterol levels || id:ebi-a-GCST90025953	1316.05
2	43830299	0.0254753	0.00459334	6.59994e-09	437878	ebi-a-GCST90025953	rs75865302	T	C	0.0522245	Total cholesterol levels || id:ebi-a-GCST90025953	30.7597
2	63208460	0.0182257	0.00219858	6.4003e-17	437878	ebi-a-GCST90025953	rs2539980	C	T	0.68329	Total cholesterol levels || id:ebi-a-GCST90025953	68.7201
2	118732831	-0.0341377	0.00371179	7.19946e-20	437878	ebi-a-GCST90025953	rs17512204	A	G	0.0827187	Total cholesterol levels || id:ebi-a-GCST90025953	84.5866
2	118735502	-0.0337858	0.00373411	2.49977e-19	437878	ebi-a-GCST90025953	rs141349995	T	TAGTC	0.0820395	Total cholesterol levels || id:ebi-a-GCST90025953	81.8642
2	204304214	-0.0205186	0.00324524	1.29999e-10	437878	ebi-a-GCST90025953	rs2465520	A	G	0.113107	Total cholesterol levels || id:ebi-a-GCST90025953	39.9762
2	113844384	-0.0125932	0.00209297	1.89998e-10	437878	ebi-a-GCST90025953	rs6741180	A	G	0.390563	Total cholesterol levels || id:ebi-a-GCST90025953	36.2031
2	135608211	0.0169372	0.00213879	2.90001e-17	437878	ebi-a-GCST90025953	rs56383182	G	A	0.369746	Total cholesterol levels || id:ebi-a-GCST90025953	62.7115
2	169828325	-0.0224644	0.0022099	1.99986e-28	437878	ebi-a-GCST90025953	rs2241340	G	A	0.594352	Total cholesterol levels || id:ebi-a-GCST90025953	103.334
2	203488449	-0.0234429	0.00223653	3.29989e-26	437878	ebi-a-GCST90025953	rs10189685	A	G	0.295533	Total cholesterol levels || id:ebi-a-GCST90025953	109.869
3	50181135	0.0164472	0.00258571	7.8001e-12	437878	ebi-a-GCST90025953	rs2526385	G	T	0.804149	Total cholesterol levels || id:ebi-a-GCST90025953	40.4599
3	119536429	-0.0210554	0.00248764	3.50026e-18	437878	ebi-a-GCST90025953	rs3732359	A	G	0.779005	Total cholesterol levels || id:ebi-a-GCST90025953	71.6394
3	160130110	-0.0128427	0.00208122	7.69999e-09	437878	ebi-a-GCST90025953	rs2305407	A	G	0.518508	Total cholesterol levels || id:ebi-a-GCST90025953	38.0782
3	12301893	-0.0203203	0.00216755	1.20005e-23	437878	ebi-a-GCST90025953	rs35939242	C	A	0.34073	Total cholesterol levels || id:ebi-a-GCST90025953	87.8865
3	122251838	0.0191024	0.0028111	3.40017e-11	437878	ebi-a-GCST90025953	rs28403550	A	C	0.158658	Total cholesterol levels || id:ebi-a-GCST90025953	46.1767
3	142649110	-0.0160494	0.00216947	1.29987e-13	437878	ebi-a-GCST90025953	rs9832727	G	C	0.33962	Total cholesterol levels || id:ebi-a-GCST90025953	54.7281
3	170756985	0.0222528	0.0038026	1.2e-08	437878	ebi-a-GCST90025953	rs6785233	G	T	0.0793705	Total cholesterol levels || id:ebi-a-GCST90025953	34.2459
3	32533010	-0.0321785	0.00360009	2.99985e-18	437878	ebi-a-GCST90025953	rs7640978	T	C	0.0891048	Total cholesterol levels || id:ebi-a-GCST90025953	79.8923
3	58398730	-0.0319772	0.00374998	9.20026e-18	437878	ebi-a-GCST90025953	rs13071688	A	G	0.0824124	Total cholesterol levels || id:ebi-a-GCST90025953	72.7148
3	132188163	-0.0414512	0.00445606	4.30031e-21	437878	ebi-a-GCST90025953	rs78946096	G	A	0.0567621	Total cholesterol levels || id:ebi-a-GCST90025953	86.5311
4	69433714	0.028065	0.00224551	1e-36	437878	ebi-a-GCST90025953	rs34664906	T	C	0.378454	Total cholesterol levels || id:ebi-a-GCST90025953	156.207
4	103188709	-0.0406508	0.0039614	4.10015e-24	437878	ebi-a-GCST90025953	rs13107325	T	C	0.0748702	Total cholesterol levels || id:ebi-a-GCST90025953	105.303
4	154224048	-0.0208502	0.00336364	1.40001e-10	437878	ebi-a-GCST90025953	rs17369400	G	A	0.104247	Total cholesterol levels || id:ebi-a-GCST90025953	38.4239
4	81164723	-0.0170727	0.00226635	7.29962e-13	437878	ebi-a-GCST90025953	rs1458038	T	C	0.2915	Total cholesterol levels || id:ebi-a-GCST90025953	56.748
4	3473139	0.017171	0.00208047	1.69981e-18	437878	ebi-a-GCST90025953	rs6831256	G	A	0.422522	Total cholesterol levels || id:ebi-a-GCST90025953	68.119
4	8228627	0.0138176	0.00239991	1e-08	437878	ebi-a-GCST90025953	rs1678299	C	G	0.729614	Total cholesterol levels || id:ebi-a-GCST90025953	33.1494
4	124758773	0.0197192	0.0032814	2.39999e-09	437878	ebi-a-GCST90025953	rs58148580	T	C	0.109839	Total cholesterol levels || id:ebi-a-GCST90025953	36.1127
5	52080909	-0.0355117	0.00517768	9.70063e-12	437878	ebi-a-GCST90025953	rs77704739	C	T	0.0411979	Total cholesterol levels || id:ebi-a-GCST90025953	47.0406
5	131805735	-0.0158262	0.0026287	5.19996e-10	437878	ebi-a-GCST90025953	rs2706379	T	C	0.187633	Total cholesterol levels || id:ebi-a-GCST90025953	36.2469
5	39547171	0.0125024	0.00214703	5.19996e-10	437878	ebi-a-GCST90025953	rs374033872	GT	G	0.353744	Total cholesterol levels || id:ebi-a-GCST90025953	33.9087
5	74656539	0.0616201	0.00209452	5.10505e-199	437878	ebi-a-GCST90025953	rs12916	C	T	0.400301	Total cholesterol levels || id:ebi-a-GCST90025953	865.517
5	156398169	0.0399994	0.00212995	1.80011e-80	437878	ebi-a-GCST90025953	rs1501908	C	G	0.634965	Total cholesterol levels || id:ebi-a-GCST90025953	352.67
5	122855416	0.0170266	0.00205867	2.80027e-18	437878	ebi-a-GCST90025953	rs4530754	A	G	0.544665	Total cholesterol levels || id:ebi-a-GCST90025953	68.4041
6	100600097	-0.0164185	0.00239283	2.39994e-12	437878	ebi-a-GCST90025953	rs17789218	C	T	0.244564	Total cholesterol levels || id:ebi-a-GCST90025953	47.0807
6	16145325	-0.0195904	0.00206871	1.29987e-23	437878	ebi-a-GCST90025953	rs9370867	G	A	0.46178	Total cholesterol levels || id:ebi-a-GCST90025953	89.6783
6	35162141	-0.0351937	0.00351775	6.20012e-25	437878	ebi-a-GCST90025953	rs11755266	T	C	0.0944334	Total cholesterol levels || id:ebi-a-GCST90025953	100.092
6	37039564	-0.0143611	0.0020555	4.79954e-13	437878	ebi-a-GCST90025953	rs7748291	T	C	0.500794	Total cholesterol levels || id:ebi-a-GCST90025953	48.8136
6	127164572	0.0119092	0.00231831	4.90004e-08	437878	ebi-a-GCST90025953	rs17563605	C	T	0.267628	Total cholesterol levels || id:ebi-a-GCST90025953	26.389
6	135411228	-0.0192906	0.00234592	1.80011e-18	437878	ebi-a-GCST90025953	rs9376090	C	T	0.258573	Total cholesterol levels || id:ebi-a-GCST90025953	67.6184
6	160997118	0.0776751	0.00381045	1.50003e-94	437878	ebi-a-GCST90025953	rs74617384	T	A	0.0789777	Total cholesterol levels || id:ebi-a-GCST90025953	415.538
6	160543148	0.0533214	0.00406315	1.50003e-40	437878	ebi-a-GCST90025953	rs12208357	T	C	0.0700682	Total cholesterol levels || id:ebi-a-GCST90025953	172.218
6	32409400	-0.0707131	0.0118205	4.49997e-09	437878	ebi-a-GCST90025953	rs116529593	G	T	0.00870574	Total cholesterol levels || id:ebi-a-GCST90025953	35.7872
6	79612800	-0.0105242	0.00206941	2.59998e-08	437878	ebi-a-GCST90025953	rs9352675	A	G	0.481488	Total cholesterol levels || id:ebi-a-GCST90025953	25.8634
6	116325142	0.0227942	0.00210051	2.49977e-28	437878	ebi-a-GCST90025953	rs3756772	T	C	0.400032	Total cholesterol levels || id:ebi-a-GCST90025953	117.76
6	160578069	0.0662846	0.00897017	5.60015e-15	437878	ebi-a-GCST90025953	rs146534110	T	G	0.0133272	Total cholesterol levels || id:ebi-a-GCST90025953	54.6039
6	160922870	0.0733133	0.00761546	1.20005e-23	437878	ebi-a-GCST90025953	rs117733303	G	A	0.0184864	Total cholesterol levels || id:ebi-a-GCST90025953	92.6773
6	26093141	-0.0489758	0.00419371	7.19946e-32	437878	ebi-a-GCST90025953	rs1800562	A	G	0.0770406	Total cholesterol levels || id:ebi-a-GCST90025953	136.385
6	32629936	0.0261402	0.00392734	1.39991e-11	437878	ebi-a-GCST90025953	rs1049107	T	C	0.153535	Total cholesterol levels || id:ebi-a-GCST90025953	44.3017
7	17872093	-0.0118663	0.00206522	1.09999e-08	437878	ebi-a-GCST90025953	rs1524776	A	C	0.505912	Total cholesterol levels || id:ebi-a-GCST90025953	33.014
7	44582331	0.0330805	0.0026417	1.39991e-38	437878	ebi-a-GCST90025953	rs2073547	G	A	0.183715	Total cholesterol levels || id:ebi-a-GCST90025953	156.811
7	87079406	-0.0151653	0.00268389	7.79992e-09	437878	ebi-a-GCST90025953	rs2109505	A	T	0.179233	Total cholesterol levels || id:ebi-a-GCST90025953	31.9281
7	21611399	0.0328236	0.00250256	1.10002e-40	437878	ebi-a-GCST90025953	rs66476925	C	G	0.216457	Total cholesterol levels || id:ebi-a-GCST90025953	172.03
7	73020301	-0.0283932	0.00509732	4.60002e-09	437878	ebi-a-GCST90025953	rs799157	C	T	0.951856	Total cholesterol levels || id:ebi-a-GCST90025953	31.0274
7	75615006	0.0132405	0.00228772	5e-09	437878	ebi-a-GCST90025953	rs1057868	T	C	0.283001	Total cholesterol levels || id:ebi-a-GCST90025953	33.4968
7	100486754	0.0216093	0.00266236	1.29987e-16	437878	ebi-a-GCST90025953	rs12666989	C	G	0.18232	Total cholesterol levels || id:ebi-a-GCST90025953	65.8791
7	1028448	-0.0172943	0.00255685	2.09991e-12	437878	ebi-a-GCST90025953	rs3808348	T	C	0.205116	Total cholesterol levels || id:ebi-a-GCST90025953	45.7505
7	6461534	0.0206829	0.00243681	1.50003e-18	437878	ebi-a-GCST90025953	rs2288153	T	C	0.238228	Total cholesterol levels || id:ebi-a-GCST90025953	72.041
8	141978460	0.011671	0.00206671	2.39999e-08	437878	ebi-a-GCST90025953	rs10104187	C	T	0.556862	Total cholesterol levels || id:ebi-a-GCST90025953	31.8902
8	41542093	-0.0330855	0.00569821	1.79999e-09	437878	ebi-a-GCST90025953	rs34265667	A	G	0.0339432	Total cholesterol levels || id:ebi-a-GCST90025953	33.7131
8	59388565	-0.0324946	0.00217104	3.90032e-53	437878	ebi-a-GCST90025953	rs2081687	C	T	0.66322	Total cholesterol levels || id:ebi-a-GCST90025953	224.02
8	145058986	0.0135503	0.00215717	1.7e-10	437878	ebi-a-GCST90025953	rs11136343	G	A	0.376168	Total cholesterol levels || id:ebi-a-GCST90025953	39.4575
8	9149612	0.0217953	0.00345275	2e-10	437878	ebi-a-GCST90025953	rs330089	C	T	0.0981667	Total cholesterol levels || id:ebi-a-GCST90025953	39.847
8	9183596	0.0813382	0.00379118	4.60257e-108	437878	ebi-a-GCST90025953	rs4841132	G	A	0.908839	Total cholesterol levels || id:ebi-a-GCST90025953	460.299
8	29024943	-0.0588834	0.00798919	7.39946e-15	437878	ebi-a-GCST90025953	rs117139027	A	G	0.0173101	Total cholesterol levels || id:ebi-a-GCST90025953	54.3226
8	116669769	-0.0187549	0.0021694	2.99985e-19	437878	ebi-a-GCST90025953	rs179442	T	C	0.338026	Total cholesterol levels || id:ebi-a-GCST90025953	74.7395
8	6569927	0.013617	0.00215685	1.9002e-11	437878	ebi-a-GCST90025953	rs2928619	T	C	0.65365	Total cholesterol levels || id:ebi-a-GCST90025953	39.8587
8	126477978	-0.0531204	0.0020556	1.49968e-155	437878	ebi-a-GCST90025953	rs2001945	C	G	0.519787	Total cholesterol levels || id:ebi-a-GCST90025953	667.799
8	18257795	-0.0121219	0.00221159	2.30001e-08	437878	ebi-a-GCST90025953	rs1041983	T	C	0.318338	Total cholesterol levels || id:ebi-a-GCST90025953	30.0422
8	61476709	0.0142559	0.00212772	1.29987e-11	437878	ebi-a-GCST90025953	rs2875973	T	C	0.370679	Total cholesterol levels || id:ebi-a-GCST90025953	44.8911
9	15305378	0.0251569	0.00267031	1.10002e-20	437878	ebi-a-GCST90025953	rs581080	C	G	0.819278	Total cholesterol levels || id:ebi-a-GCST90025953	88.7546
9	107586753	0.0347141	0.00311278	4.40048e-30	437878	ebi-a-GCST90025953	rs2066714	C	T	0.127254	Total cholesterol levels || id:ebi-a-GCST90025953	124.37
9	107664301	-0.0499137	0.00235612	5.29663e-103	437878	ebi-a-GCST90025953	rs1883025	T	C	0.254352	Total cholesterol levels || id:ebi-a-GCST90025953	448.792
9	117124731	0.0110442	0.00207575	2.69998e-08	437878	ebi-a-GCST90025953	rs3748176	A	G	0.534391	Total cholesterol levels || id:ebi-a-GCST90025953	28.3086
9	136149399	0.0557048	0.00265033	2.89734e-103	437878	ebi-a-GCST90025953	rs507666	A	G	0.184748	Total cholesterol levels || id:ebi-a-GCST90025953	441.759
9	2632365	-0.0254012	0.00453073	1.89998e-09	437878	ebi-a-GCST90025953	rs12336893	G	T	0.0543796	Total cholesterol levels || id:ebi-a-GCST90025953	31.432
9	107576246	-0.0187428	0.00259414	3.10027e-14	437878	ebi-a-GCST90025953	rs2297409	A	G	0.194269	Total cholesterol levels || id:ebi-a-GCST90025953	52.2014
9	22081850	-0.0201605	0.00205542	4.30031e-25	437878	ebi-a-GCST90025953	rs6475606	T	C	0.483641	Total cholesterol levels || id:ebi-a-GCST90025953	96.2058
10	71093392	-0.0242112	0.00305243	2.90001e-15	437878	ebi-a-GCST90025953	rs16926246	T	C	0.130356	Total cholesterol levels || id:ebi-a-GCST90025953	62.9131
10	17259863	0.0171649	0.00208423	2.39994e-17	437878	ebi-a-GCST90025953	rs7920112	C	T	0.417885	Total cholesterol levels || id:ebi-a-GCST90025953	67.8252
10	5247784	-0.0192622	0.00285991	4.70002e-11	437878	ebi-a-GCST90025953	rs3829125	G	C	0.153613	Total cholesterol levels || id:ebi-a-GCST90025953	45.3636
10	113940329	-0.0250838	0.00232267	1.59993e-30	437878	ebi-a-GCST90025953	rs2792751	C	T	0.720897	Total cholesterol levels || id:ebi-a-GCST90025953	116.63
10	124686656	0.0165896	0.00207924	1.99986e-16	437878	ebi-a-GCST90025953	rs10794579	C	T	0.575325	Total cholesterol levels || id:ebi-a-GCST90025953	63.6594
10	46013277	0.0181143	0.00238222	6.09958e-16	437878	ebi-a-GCST90025953	rs970548	C	A	0.246549	Total cholesterol levels || id:ebi-a-GCST90025953	57.8202
10	94839642	-0.0164765	0.00206489	1.50003e-16	437878	ebi-a-GCST90025953	rs2068888	A	G	0.450919	Total cholesterol levels || id:ebi-a-GCST90025953	63.6702
10	101912064	0.0188099	0.00206016	2.80027e-21	437878	ebi-a-GCST90025953	rs2862954	C	T	0.495602	Total cholesterol levels || id:ebi-a-GCST90025953	83.3626
10	113981435	-0.0171817	0.00289266	3.50002e-09	437878	ebi-a-GCST90025953	rs17129638	C	T	0.148074	Total cholesterol levels || id:ebi-a-GCST90025953	35.2807
11	48018355	0.0208296	0.00236394	1.10002e-20	437878	ebi-a-GCST90025953	rs4752805	G	A	0.253328	Total cholesterol levels || id:ebi-a-GCST90025953	77.6406
11	75455021	-0.0201988	0.00281867	4.10015e-12	437878	ebi-a-GCST90025953	rs499974	A	C	0.156951	Total cholesterol levels || id:ebi-a-GCST90025953	51.3526
11	126243952	0.0324924	0.00301825	1.10002e-28	437878	ebi-a-GCST90025953	rs11220462	A	G	0.132983	Total cholesterol levels || id:ebi-a-GCST90025953	115.892
11	5701074	0.0258947	0.00414175	9.09997e-10	437878	ebi-a-GCST90025953	rs11601507	A	C	0.0683431	Total cholesterol levels || id:ebi-a-GCST90025953	39.089
11	116648917	-0.0718652	0.00301632	3.09742e-136	437878	ebi-a-GCST90025953	rs964184	C	G	0.866607	Total cholesterol levels || id:ebi-a-GCST90025953	567.652
11	122553588	0.0142248	0.00238286	1e-09	437878	ebi-a-GCST90025953	rs10892881	A	C	0.246475	Total cholesterol levels || id:ebi-a-GCST90025953	35.6365
11	46391602	-0.0156791	0.00275102	6.19998e-10	437878	ebi-a-GCST90025953	rs12575519	G	T	0.169523	Total cholesterol levels || id:ebi-a-GCST90025953	32.4829
11	61571478	-0.0468294	0.00215959	1.49968e-112	437878	ebi-a-GCST90025953	rs174550	C	T	0.344412	Total cholesterol levels || id:ebi-a-GCST90025953	470.213
11	18632984	0.0178721	0.00235341	5.90065e-15	437878	ebi-a-GCST90025953	rs10128711	C	T	0.733122	Total cholesterol levels || id:ebi-a-GCST90025953	57.6708
11	103870755	-0.0198579	0.00265174	1.50003e-14	437878	ebi-a-GCST90025953	rs11226108	C	G	0.188746	Total cholesterol levels || id:ebi-a-GCST90025953	56.0796
11	2988323	-0.0166562	0.00255073	3.80014e-11	437878	ebi-a-GCST90025953	rs7124487	T	C	0.20365	Total cholesterol levels || id:ebi-a-GCST90025953	42.6406
11	65351074	0.012672	0.00230668	1.5e-08	437878	ebi-a-GCST90025953	rs10896018	A	G	0.287057	Total cholesterol levels || id:ebi-a-GCST90025953	30.1797
12	623129	0.0133081	0.0023367	3.2e-08	437878	ebi-a-GCST90025953	rs35882350	G	A	0.261286	Total cholesterol levels || id:ebi-a-GCST90025953	32.4359
12	9082581	-0.0291683	0.00338983	3.59998e-18	437878	ebi-a-GCST90025953	rs4883201	G	A	0.102362	Total cholesterol levels || id:ebi-a-GCST90025953	74.04
12	109936211	0.0170986	0.00267759	4.40048e-11	437878	ebi-a-GCST90025953	rs56244055	A	G	0.180346	Total cholesterol levels || id:ebi-a-GCST90025953	40.7787
12	123814466	-0.0292158	0.00354162	1.59993e-16	437878	ebi-a-GCST90025953	rs11057273	C	T	0.907281	Total cholesterol levels || id:ebi-a-GCST90025953	68.0506
12	26426420	-0.012702	0.00232657	9.90011e-09	437878	ebi-a-GCST90025953	rs9668810	C	T	0.735991	Total cholesterol levels || id:ebi-a-GCST90025953	29.8066
12	125284748	-0.0184861	0.00207306	2.39994e-18	437878	ebi-a-GCST90025953	rs5888	G	A	0.510369	Total cholesterol levels || id:ebi-a-GCST90025953	79.5183
12	100661828	0.0211293	0.00356163	2.99999e-09	437878	ebi-a-GCST90025953	rs4565995	C	T	0.908691	Total cholesterol levels || id:ebi-a-GCST90025953	35.1943
12	112007756	0.0336562	0.00205383	1.20005e-64	437878	ebi-a-GCST90025953	rs653178	T	C	0.516072	Total cholesterol levels || id:ebi-a-GCST90025953	268.535
12	121426594	0.0290237	0.00223126	6.09958e-39	437878	ebi-a-GCST90025953	rs1169294	A	G	0.308218	Total cholesterol levels || id:ebi-a-GCST90025953	169.202
12	51094138	-0.0200628	0.00215726	6.09958e-18	437878	ebi-a-GCST90025953	rs2731443	T	C	0.345327	Total cholesterol levels || id:ebi-a-GCST90025953	86.4924
13	32936646	-0.0149397	0.00208978	8.69961e-13	437878	ebi-a-GCST90025953	rs9534262	C	T	0.515823	Total cholesterol levels || id:ebi-a-GCST90025953	51.1073
13	114545317	0.0251749	0.00233785	7.8001e-29	437878	ebi-a-GCST90025953	rs9577924	G	A	0.261509	Total cholesterol levels || id:ebi-a-GCST90025953	115.958
14	64235556	0.0179141	0.00280582	4.00037e-11	437878	ebi-a-GCST90025953	rs7157785	T	G	0.160522	Total cholesterol levels || id:ebi-a-GCST90025953	40.7634
14	75232306	-0.0141313	0.00206711	3.69999e-13	437878	ebi-a-GCST90025953	rs34752362	A	G	0.445791	Total cholesterol levels || id:ebi-a-GCST90025953	46.7344
14	24883887	0.0169635	0.00211712	1.29987e-15	437878	ebi-a-GCST90025953	rs8017377	A	G	0.469833	Total cholesterol levels || id:ebi-a-GCST90025953	64.2007
14	94847262	0.0328721	0.00490226	2.60016e-11	437878	ebi-a-GCST90025953	rs17580	A	T	0.0481752	Total cholesterol levels || id:ebi-a-GCST90025953	44.9637
15	57573483	0.0348798	0.00650777	3.2e-08	437878	ebi-a-GCST90025953	rs116863821	G	T	0.025549	Total cholesterol levels || id:ebi-a-GCST90025953	28.7266
15	58723675	0.0630452	0.00249475	9.2045e-145	437878	ebi-a-GCST90025953	rs1800588	T	C	0.216342	Total cholesterol levels || id:ebi-a-GCST90025953	638.631
15	75077367	0.015801	0.00219719	1.9002e-13	437878	ebi-a-GCST90025953	rs1378942	A	C	0.676324	Total cholesterol levels || id:ebi-a-GCST90025953	51.7171
15	58683366	-0.0517457	0.00211051	2.39883e-137	437878	ebi-a-GCST90025953	rs1532085	G	A	0.613612	Total cholesterol levels || id:ebi-a-GCST90025953	601.137
15	91135411	-0.0160858	0.00287308	1.89998e-08	437878	ebi-a-GCST90025953	rs6416553	T	C	0.84941	Total cholesterol levels || id:ebi-a-GCST90025953	31.3466
15	63366160	-0.0158223	0.00291936	2.99999e-08	437878	ebi-a-GCST90025953	rs78729321	G	A	0.145173	Total cholesterol levels || id:ebi-a-GCST90025953	29.3741
16	19933600	0.0163146	0.00293854	3.89996e-08	437878	ebi-a-GCST90025953	rs12444979	T	C	0.142582	Total cholesterol levels || id:ebi-a-GCST90025953	30.824
16	30635659	0.0119901	0.00213983	1.29999e-08	437878	ebi-a-GCST90025953	rs7186852	G	A	0.359051	Total cholesterol levels || id:ebi-a-GCST90025953	31.3969
16	56993324	0.0438797	0.00219496	7.70016e-92	437878	ebi-a-GCST90025953	rs3764261	A	C	0.324229	Total cholesterol levels || id:ebi-a-GCST90025953	399.645
16	83988886	-0.0144071	0.00205869	3.50026e-15	437878	ebi-a-GCST90025953	rs2255437	G	A	0.527037	Total cholesterol levels || id:ebi-a-GCST90025953	48.9746
16	72108093	0.0498157	0.00280238	1.59993e-75	437878	ebi-a-GCST90025953	rs2000999	A	G	0.172215	Total cholesterol levels || id:ebi-a-GCST90025953	315.994
16	71634811	0.0200077	0.00216174	1.20005e-21	437878	ebi-a-GCST90025953	rs4788815	T	A	0.656858	Total cholesterol levels || id:ebi-a-GCST90025953	85.6618
17	1623675	0.0131229	0.00229671	8.60003e-09	437878	ebi-a-GCST90025953	rs1574525	G	A	0.27708	Total cholesterol levels || id:ebi-a-GCST90025953	32.6473
17	7080316	-0.0251049	0.00264723	6.59933e-23	437878	ebi-a-GCST90025953	rs55714927	T	C	0.190162	Total cholesterol levels || id:ebi-a-GCST90025953	89.936
17	40448844	0.0122373	0.00222729	4.90004e-08	437878	ebi-a-GCST90025953	rs9907571	A	G	0.306456	Total cholesterol levels || id:ebi-a-GCST90025953	30.1868
17	41926126	-0.0482655	0.00596592	9.09913e-17	437878	ebi-a-GCST90025953	rs72836561	T	C	0.0312417	Total cholesterol levels || id:ebi-a-GCST90025953	65.4514
17	76395634	-0.025112	0.00291475	1.80011e-17	437878	ebi-a-GCST90025953	rs2292641	T	C	0.146728	Total cholesterol levels || id:ebi-a-GCST90025953	74.2267
17	38020141	-0.013976	0.00256208	2.5e-08	437878	ebi-a-GCST90025953	rs9635726	T	C	0.200355	Total cholesterol levels || id:ebi-a-GCST90025953	29.7564
17	73844748	-0.0120058	0.00224876	5.19996e-09	437878	ebi-a-GCST90025953	rs2290771	G	A	0.311207	Total cholesterol levels || id:ebi-a-GCST90025953	28.5034
17	18057215	0.0149323	0.00261789	6.4e-09	437878	ebi-a-GCST90025953	rs9916193	G	C	0.196026	Total cholesterol levels || id:ebi-a-GCST90025953	32.535
17	29563085	-0.0177589	0.00233706	4.60045e-14	437878	ebi-a-GCST90025953	rs72813695	G	T	0.278786	Total cholesterol levels || id:ebi-a-GCST90025953	57.7421
17	45700384	-0.024259	0.00205546	1.20005e-33	437878	ebi-a-GCST90025953	rs3065062	CCTA	C	0.514911	Total cholesterol levels || id:ebi-a-GCST90025953	139.292
17	64210580	0.0499973	0.00601111	1.20005e-17	437878	ebi-a-GCST90025953	rs1801689	C	A	0.0305742	Total cholesterol levels || id:ebi-a-GCST90025953	69.1805
17	67081278	0.109475	0.00704362	5.40008e-59	437878	ebi-a-GCST90025953	rs77542162	G	A	0.0227093	Total cholesterol levels || id:ebi-a-GCST90025953	241.567
17	67191270	-0.0277023	0.00306682	1e-20	437878	ebi-a-GCST90025953	rs72631343	G	C	0.128807	Total cholesterol levels || id:ebi-a-GCST90025953	81.5934
17	27174335	-0.036475	0.00650866	7.00003e-09	437878	ebi-a-GCST90025953	rs72848943	A	G	0.0253992	Total cholesterol levels || id:ebi-a-GCST90025953	31.4056
18	47109955	0.175743	0.00907837	6.90081e-88	437878	ebi-a-GCST90025953	rs77960347	G	A	0.013176	Total cholesterol levels || id:ebi-a-GCST90025953	374.749
18	19595650	-0.0286981	0.00451297	8.99912e-11	437878	ebi-a-GCST90025953	rs118057319	C	T	0.0550401	Total cholesterol levels || id:ebi-a-GCST90025953	40.4372
18	47429022	0.0187766	0.003045	4.60002e-10	437878	ebi-a-GCST90025953	rs2298624	T	C	0.132148	Total cholesterol levels || id:ebi-a-GCST90025953	38.0241
18	47167214	0.046089	0.00268189	1.50003e-68	437878	ebi-a-GCST90025953	rs4939883	C	T	0.820303	Total cholesterol levels || id:ebi-a-GCST90025953	295.333
19	11227480	0.0368778	0.00208735	1.29987e-72	437878	ebi-a-GCST90025953	rs2738447	C	A	0.588885	Total cholesterol levels || id:ebi-a-GCST90025953	312.133
19	11303943	0.0148702	0.0020897	1.59993e-14	437878	ebi-a-GCST90025953	rs3745681	G	A	0.405384	Total cholesterol levels || id:ebi-a-GCST90025953	50.6367
19	19388500	-0.123966	0.00391487	1e-200	437878	ebi-a-GCST90025953	rs8107974	T	A	0.0751189	Total cholesterol levels || id:ebi-a-GCST90025953	1002.7
19	44934842	-0.0408241	0.00323156	3.69999e-37	437878	ebi-a-GCST90025953	rs17347726	C	G	0.111485	Total cholesterol levels || id:ebi-a-GCST90025953	159.591
19	49206985	0.0301199	0.00206386	1.80011e-49	437878	ebi-a-GCST90025953	rs602662	A	G	0.530449	Total cholesterol levels || id:ebi-a-GCST90025953	212.984
19	11202306	-0.160111	0.00314212	1e-200	437878	ebi-a-GCST90025953	rs6511720	T	G	0.118896	Total cholesterol levels || id:ebi-a-GCST90025953	2596.55
19	45397307	0.162411	0.00644311	6.29506e-147	437878	ebi-a-GCST90025953	rs112849259	T	C	0.0258163	Total cholesterol levels || id:ebi-a-GCST90025953	635.389
19	54797848	0.0209511	0.00244172	1.50003e-18	437878	ebi-a-GCST90025953	rs103294	T	C	0.224243	Total cholesterol levels || id:ebi-a-GCST90025953	73.6244
19	33792631	-0.017106	0.00298344	8.70001e-09	437878	ebi-a-GCST90025953	rs34529039	A	C	0.137056	Total cholesterol levels || id:ebi-a-GCST90025953	32.8747
19	45412079	-0.372953	0.00375648	1e-200	437878	ebi-a-GCST90025953	rs7412	T	C	0.0798478	Total cholesterol levels || id:ebi-a-GCST90025953	9857.03
19	58715682	-0.0138873	0.00227801	1.7e-10	437878	ebi-a-GCST90025953	rs2062251	T	G	0.274504	Total cholesterol levels || id:ebi-a-GCST90025953	37.1642
20	12962718	0.0131629	0.00210665	1.40001e-10	437878	ebi-a-GCST90025953	rs364585	G	A	0.608529	Total cholesterol levels || id:ebi-a-GCST90025953	39.0408
20	17844684	-0.0233795	0.00217017	9.09913e-30	437878	ebi-a-GCST90025953	rs2618566	T	G	0.660328	Total cholesterol levels || id:ebi-a-GCST90025953	116.06
20	25210827	0.0127747	0.00205442	3.09999e-10	437878	ebi-a-GCST90025953	rs6115094	G	A	0.493181	Total cholesterol levels || id:ebi-a-GCST90025953	38.6654
20	39617398	0.0180871	0.00225565	1e-15	437878	ebi-a-GCST90025953	rs6124298	A	G	0.294451	Total cholesterol levels || id:ebi-a-GCST90025953	64.2976
20	47701765	0.0131585	0.00226905	3.29997e-10	437878	ebi-a-GCST90025953	rs1885163	C	T	0.299386	Total cholesterol levels || id:ebi-a-GCST90025953	33.6298
20	34215234	-0.0246667	0.00342504	3.29989e-14	437878	ebi-a-GCST90025953	rs147019139	CA	C	0.100216	Total cholesterol levels || id:ebi-a-GCST90025953	51.867
20	43042364	-0.0979902	0.00605679	9.8992e-63	437878	ebi-a-GCST90025953	rs1800961	T	C	0.0307043	Total cholesterol levels || id:ebi-a-GCST90025953	261.746
20	39142516	0.0942496	0.00572493	1.20005e-65	437878	ebi-a-GCST90025953	rs2207132	A	G	0.0334295	Total cholesterol levels || id:ebi-a-GCST90025953	271.031
20	52565526	0.0108021	0.00205541	2.30001e-08	437878	ebi-a-GCST90025953	rs6013844	C	T	0.513714	Total cholesterol levels || id:ebi-a-GCST90025953	27.6197
20	62368804	0.0167099	0.00240931	1.50003e-13	437878	ebi-a-GCST90025953	rs2236510	T	C	0.242813	Total cholesterol levels || id:ebi-a-GCST90025953	48.1019
21	40699376	0.0117383	0.00207955	2.19999e-09	437878	ebi-a-GCST90025953	rs11088472	C	A	0.570684	Total cholesterol levels || id:ebi-a-GCST90025953	31.8619
22	50853626	0.0131076	0.00216263	6.29999e-10	437878	ebi-a-GCST90025953	rs12162782	G	T	0.344377	Total cholesterol levels || id:ebi-a-GCST90025953	36.7352
22	21939675	-0.0244092	0.00261053	1.39991e-21	437878	ebi-a-GCST90025953	rs5754217	T	G	0.192042	Total cholesterol levels || id:ebi-a-GCST90025953	87.4278
22	30731387	-0.0145135	0.00245858	2.39999e-10	437878	ebi-a-GCST90025953	rs17657174	G	C	0.234557	Total cholesterol levels || id:ebi-a-GCST90025953	34.8478
22	41272143	-0.0123777	0.00206325	5.30005e-09	437878	ebi-a-GCST90025953	rs138354	C	T	0.534171	Total cholesterol levels || id:ebi-a-GCST90025953	35.9895
1	9718087	-0.0151339	0.00214633	3.90032e-13	503190	ebi-a-GCST90029003	rs6540991	C	T	0.310083	White blood cell count || id:ebi-a-GCST90029003	49.7174
1	36972428	0.0498995	0.00698602	3.80014e-12	503190	ebi-a-GCST90029003	rs55873273	C	T	0.020076	White blood cell count || id:ebi-a-GCST90029003	51.0191
1	161620089	-0.0266962	0.00278213	2.19989e-22	503190	ebi-a-GCST90029003	rs61804160	A	T	0.141198	White blood cell count || id:ebi-a-GCST90029003	92.0755
1	200082051	-0.0107328	0.0019748	2.80001e-08	503190	ebi-a-GCST90029003	rs2821328	A	G	0.44307	White blood cell count || id:ebi-a-GCST90029003	29.5379
1	209942435	-0.0137134	0.00240051	8.60003e-10	503190	ebi-a-GCST90029003	rs12131636	C	G	0.211892	White blood cell count || id:ebi-a-GCST90029003	32.635
1	224614625	0.0231293	0.00242954	9.60064e-22	503190	ebi-a-GCST90029003	rs28434172	T	C	0.207575	White blood cell count || id:ebi-a-GCST90029003	90.631
1	8800780	0.0219156	0.00242581	6.00067e-19	503190	ebi-a-GCST90029003	rs4908508	C	T	0.206384	White blood cell count || id:ebi-a-GCST90029003	81.6194
1	56577412	0.0140841	0.00205835	2.49977e-12	503190	ebi-a-GCST90029003	rs72675531	C	A	0.352886	White blood cell count || id:ebi-a-GCST90029003	46.8187
1	79411968	0.041135	0.00554378	1.29987e-13	503190	ebi-a-GCST90029003	rs41313381	A	C	0.031019	White blood cell count || id:ebi-a-GCST90029003	55.0568
1	101224620	0.019607	0.00199477	1.50003e-23	503190	ebi-a-GCST90029003	rs12088882	T	C	0.40894	White blood cell count || id:ebi-a-GCST90029003	96.6132
1	159175494	-0.142358	0.00846064	1.99986e-66	503190	ebi-a-GCST90029003	rs34599082	T	C	0.013581	White blood cell count || id:ebi-a-GCST90029003	283.111
1	185067805	-0.0136993	0.00204916	1.50003e-11	503190	ebi-a-GCST90029003	rs2057222	C	T	0.354885	White blood cell count || id:ebi-a-GCST90029003	44.6936
1	247601595	0.0236549	0.00203103	7.29962e-32	503190	ebi-a-GCST90029003	rs12239046	C	T	0.627313	White blood cell count || id:ebi-a-GCST90029003	135.647
1	9192307	-0.0140024	0.00230731	1.89998e-09	503190	ebi-a-GCST90029003	rs12138789	C	T	0.240126	White blood cell count || id:ebi-a-GCST90029003	36.8293
1	26859695	0.0177539	0.00231096	3.80014e-14	503190	ebi-a-GCST90029003	rs112750178	C	T	0.237783	White blood cell count || id:ebi-a-GCST90029003	59.0205
1	36943916	-0.0412031	0.00199008	3.19963e-97	503190	ebi-a-GCST90029003	rs3917932	G	C	0.576799	White blood cell count || id:ebi-a-GCST90029003	428.666
1	151275365	-0.0112974	0.00199063	8.19993e-09	503190	ebi-a-GCST90029003	rs12130434	T	C	0.452794	White blood cell count || id:ebi-a-GCST90029003	32.2089
1	198663661	-0.0451143	0.00446315	1.10002e-25	503190	ebi-a-GCST90029003	rs10494783	A	G	0.051188	White blood cell count || id:ebi-a-GCST90029003	102.175
1	207991209	-0.0257181	0.00235663	8.19974e-29	503190	ebi-a-GCST90029003	rs4844392	G	C	0.223398	White blood cell count || id:ebi-a-GCST90029003	119.095
1	227174145	-0.0152791	0.00196217	2.29985e-15	503190	ebi-a-GCST90029003	rs7552783	C	T	0.511799	White blood cell count || id:ebi-a-GCST90029003	60.6348
1	23845110	-0.0163812	0.00197049	8.00018e-17	503190	ebi-a-GCST90029003	rs2811974	G	C	0.541463	White blood cell count || id:ebi-a-GCST90029003	69.1103
1	43761651	-0.0117251	0.00205993	5.60003e-09	503190	ebi-a-GCST90029003	rs4660253	T	C	0.617114	White blood cell count || id:ebi-a-GCST90029003	32.3987
1	92925654	0.0595442	0.00837935	5.70033e-13	503190	ebi-a-GCST90029003	rs150649461	C	G	0.014729	White blood cell count || id:ebi-a-GCST90029003	50.4962
1	110496087	0.0161658	0.00249506	7.19946e-11	503190	ebi-a-GCST90029003	rs9429767	A	G	0.197383	White blood cell count || id:ebi-a-GCST90029003	41.979
1	114303808	-0.0466479	0.00324981	3.59998e-48	503190	ebi-a-GCST90029003	rs6679677	A	C	0.101093	White blood cell count || id:ebi-a-GCST90029003	206.038
1	156110167	-0.0346058	0.00403043	1.99986e-17	503190	ebi-a-GCST90029003	rs568035	T	C	0.064122	White blood cell count || id:ebi-a-GCST90029003	73.7216
1	161184875	-0.0152678	0.0025375	8.79995e-10	503190	ebi-a-GCST90029003	rs11587213	G	A	0.182688	White blood cell count || id:ebi-a-GCST90029003	36.2027
1	182151909	0.0122103	0.00207904	1.5e-09	503190	ebi-a-GCST90029003	rs1689791	G	A	0.334163	White blood cell count || id:ebi-a-GCST90029003	34.4927
1	225893269	-0.0171759	0.00237658	2.70023e-13	503190	ebi-a-GCST90029003	rs2246540	G	A	0.219093	White blood cell count || id:ebi-a-GCST90029003	52.2317
1	248048016	-0.011459	0.00213663	1.2e-08	503190	ebi-a-GCST90029003	rs4925756	T	C	0.692947	White blood cell count || id:ebi-a-GCST90029003	28.763
1	10734800	0.0109045	0.00196049	2.1e-09	503190	ebi-a-GCST90029003	rs284315	G	A	0.49803	White blood cell count || id:ebi-a-GCST90029003	30.9373
1	31231680	0.0248559	0.0025388	2.99985e-23	503190	ebi-a-GCST90029003	rs3762297	T	C	0.182562	White blood cell count || id:ebi-a-GCST90029003	95.8522
1	46495024	0.0193308	0.00223428	1.10002e-18	503190	ebi-a-GCST90029003	rs3795318	A	G	0.263106	White blood cell count || id:ebi-a-GCST90029003	74.8556
1	56979431	-0.0258305	0.00470854	1.09999e-08	503190	ebi-a-GCST90029003	rs74076327	C	T	0.04531	White blood cell count || id:ebi-a-GCST90029003	30.0949
1	66149341	-0.0395454	0.00204922	1.29987e-86	503190	ebi-a-GCST90029003	rs10889574	A	G	0.355161	White blood cell count || id:ebi-a-GCST90029003	372.404
1	67369398	-0.0129316	0.00210539	1.09999e-09	503190	ebi-a-GCST90029003	rs2104415	A	G	0.676197	White blood cell count || id:ebi-a-GCST90029003	37.7259
1	101095202	-0.0118278	0.00203861	1.5e-08	503190	ebi-a-GCST90029003	rs12566440	G	A	0.363022	White blood cell count || id:ebi-a-GCST90029003	33.662
1	158542460	0.0100255	0.00196471	4.09996e-08	503190	ebi-a-GCST90029003	rs863354	G	A	0.462407	White blood cell count || id:ebi-a-GCST90029003	26.0385
1	183144723	-0.0157728	0.0026733	2.1e-09	503190	ebi-a-GCST90029003	rs10797857	A	C	0.160347	White blood cell count || id:ebi-a-GCST90029003	34.8115
1	207220800	-0.0126236	0.0019962	3.89996e-10	503190	ebi-a-GCST90029003	rs2629665	A	C	0.409066	White blood cell count || id:ebi-a-GCST90029003	39.9906
1	234923446	0.0163396	0.00210173	4.30031e-15	503190	ebi-a-GCST90029003	rs28568988	A	G	0.565436	White blood cell count || id:ebi-a-GCST90029003	60.4406
1	236104981	-0.0542515	0.0031061	8.60003e-71	503190	ebi-a-GCST90029003	rs9970896	T	A	0.887468	White blood cell count || id:ebi-a-GCST90029003	305.065
1	247572528	-0.0168549	0.00265951	1.59993e-11	503190	ebi-a-GCST90029003	rs10802496	A	T	0.831719	White blood cell count || id:ebi-a-GCST90029003	40.1651
2	43762195	-0.01412	0.00220646	2.60016e-11	503190	ebi-a-GCST90029003	rs67584485	G	A	0.275247	White blood cell count || id:ebi-a-GCST90029003	40.9522
2	65642097	0.0201971	0.00200419	2.90001e-24	503190	ebi-a-GCST90029003	rs6731993	T	A	0.411109	White blood cell count || id:ebi-a-GCST90029003	101.555
2	101778319	0.0181262	0.00209737	1.39991e-18	503190	ebi-a-GCST90029003	rs733830	C	T	0.672124	White blood cell count || id:ebi-a-GCST90029003	74.6902
2	112231543	-0.0239804	0.00397779	3.09999e-09	503190	ebi-a-GCST90029003	rs11695997	A	G	0.0771	White blood cell count || id:ebi-a-GCST90029003	36.3437
2	113867288	0.0317172	0.00198315	2.80027e-59	503190	ebi-a-GCST90029003	rs55709272	C	T	0.437178	White blood cell count || id:ebi-a-GCST90029003	255.787
2	127882182	0.0107817	0.00203012	2.5e-08	503190	ebi-a-GCST90029003	rs35103166	C	T	0.374051	White blood cell count || id:ebi-a-GCST90029003	28.2053
2	181956372	-0.0246848	0.00219346	8.30042e-30	503190	ebi-a-GCST90029003	rs11690798	G	A	0.278579	White blood cell count || id:ebi-a-GCST90029003	126.648
2	8563029	0.015914	0.00244324	1.39991e-11	503190	ebi-a-GCST90029003	rs7572278	A	T	0.203383	White blood cell count || id:ebi-a-GCST90029003	42.4254
2	12916919	0.0186867	0.00196583	1.50003e-21	503190	ebi-a-GCST90029003	rs7581972	C	T	0.494426	White blood cell count || id:ebi-a-GCST90029003	90.3594
2	24576414	0.0256818	0.00220003	6.4003e-33	503190	ebi-a-GCST90029003	rs112679361	A	G	0.275457	White blood cell count || id:ebi-a-GCST90029003	136.268
2	26130680	0.0256109	0.00456398	1.29999e-08	503190	ebi-a-GCST90029003	rs62127750	C	A	0.048612	White blood cell count || id:ebi-a-GCST90029003	31.4892
2	27730940	-0.0325792	0.00200835	9.3994e-61	503190	ebi-a-GCST90029003	rs1260326	C	T	0.60469	White blood cell count || id:ebi-a-GCST90029003	263.149
2	28612213	0.0129024	0.00197977	9.60064e-11	503190	ebi-a-GCST90029003	rs1509396	C	G	0.507457	White blood cell count || id:ebi-a-GCST90029003	42.4729
2	31463534	0.013298	0.0021171	3.09999e-10	503190	ebi-a-GCST90029003	rs645744	A	C	0.682538	White blood cell count || id:ebi-a-GCST90029003	39.4539
2	112521897	-0.0106558	0.00199535	4.49997e-09	503190	ebi-a-GCST90029003	rs1402939	G	A	0.421973	White blood cell count || id:ebi-a-GCST90029003	28.519
2	143831599	-0.0322458	0.0029643	7.50067e-27	503190	ebi-a-GCST90029003	rs74847330	G	A	0.125582	White blood cell count || id:ebi-a-GCST90029003	118.332
2	144332582	0.0174794	0.00299013	2.19999e-09	503190	ebi-a-GCST90029003	rs74467920	C	T	0.123185	White blood cell count || id:ebi-a-GCST90029003	34.1722
2	145477217	0.014714	0.00211173	1.39991e-12	503190	ebi-a-GCST90029003	rs3856364	G	C	0.68077	White blood cell count || id:ebi-a-GCST90029003	48.5495
2	160685529	-0.0300767	0.00263136	7.10068e-31	503190	ebi-a-GCST90029003	rs2556094	G	A	0.832219	White blood cell count || id:ebi-a-GCST90029003	130.647
2	70385245	-0.0302539	0.0042588	1.29987e-12	503190	ebi-a-GCST90029003	rs60190483	C	T	0.056397	White blood cell count || id:ebi-a-GCST90029003	50.4648
2	162866992	-0.0219046	0.00321644	4.40048e-12	503190	ebi-a-GCST90029003	rs2389643	T	C	0.110047	White blood cell count || id:ebi-a-GCST90029003	46.3788
2	220165527	0.0508475	0.00815887	1.5e-09	503190	ebi-a-GCST90029003	rs79047930	T	C	0.014646	White blood cell count || id:ebi-a-GCST90029003	38.84
2	232573944	-0.0180436	0.00234764	1.29987e-14	503190	ebi-a-GCST90029003	rs1058315	C	G	0.227578	White blood cell count || id:ebi-a-GCST90029003	59.0722
2	237780727	0.0235598	0.00224837	1.20005e-24	503190	ebi-a-GCST90029003	rs4074882	C	T	0.74049	White blood cell count || id:ebi-a-GCST90029003	109.801
2	238864939	-0.0112569	0.00203651	1.29999e-08	503190	ebi-a-GCST90029003	rs62194505	A	G	0.37955	White blood cell count || id:ebi-a-GCST90029003	30.5538
2	85551696	-0.0137657	0.00196414	2.19989e-12	503190	ebi-a-GCST90029003	rs17026212	G	T	0.511054	White blood cell count || id:ebi-a-GCST90029003	49.1192
2	111940585	0.0178313	0.00331369	3.29997e-09	503190	ebi-a-GCST90029003	rs76649092	A	C	0.098167	White blood cell count || id:ebi-a-GCST90029003	28.9562
2	153294923	-0.0206673	0.00271473	2.39994e-13	503190	ebi-a-GCST90029003	rs34968716	C	G	0.157617	White blood cell count || id:ebi-a-GCST90029003	57.9581
2	161276378	0.0186578	0.00197927	7.8001e-22	503190	ebi-a-GCST90029003	rs7424771	A	G	0.444181	White blood cell count || id:ebi-a-GCST90029003	88.8609
2	188335246	-0.0151929	0.00215633	2.49977e-12	503190	ebi-a-GCST90029003	rs8176580	C	T	0.295185	White blood cell count || id:ebi-a-GCST90029003	49.6422
2	192522423	0.0270685	0.00382207	2.29985e-13	503190	ebi-a-GCST90029003	rs12997100	C	T	0.071212	White blood cell count || id:ebi-a-GCST90029003	50.1569
2	211540507	-0.0155162	0.00211125	2.09991e-14	503190	ebi-a-GCST90029003	rs1047891	A	C	0.315756	White blood cell count || id:ebi-a-GCST90029003	54.0121
2	219020958	-0.123113	0.0100009	2.39994e-36	503190	ebi-a-GCST90029003	rs114050631	T	C	0.011209	White blood cell count || id:ebi-a-GCST90029003	151.541
2	54787592	0.0307665	0.00377479	1.39991e-15	503190	ebi-a-GCST90029003	rs75475627	G	C	0.076014	White blood cell count || id:ebi-a-GCST90029003	66.431
2	61614301	0.0208067	0.00196365	1e-26	503190	ebi-a-GCST90029003	rs2463097	C	G	0.517019	White blood cell count || id:ebi-a-GCST90029003	112.274
2	102297387	0.0121856	0.00212691	4.60002e-09	503190	ebi-a-GCST90029003	rs7370196	C	T	0.685295	White blood cell count || id:ebi-a-GCST90029003	32.8243
2	169707552	-0.0226747	0.00196486	8.69961e-32	503190	ebi-a-GCST90029003	rs488621	G	A	0.468782	White blood cell count || id:ebi-a-GCST90029003	133.174
2	182323766	0.0319047	0.00198532	4.10015e-57	503190	ebi-a-GCST90029003	rs1375493	A	G	0.556258	White blood cell count || id:ebi-a-GCST90029003	258.255
2	198139261	-0.013684	0.00245181	2.19999e-08	503190	ebi-a-GCST90029003	rs13422791	T	C	0.202262	White blood cell count || id:ebi-a-GCST90029003	31.1496
2	202116205	0.0138263	0.00201375	2.70023e-11	503190	ebi-a-GCST90029003	rs11692952	T	C	0.604415	White blood cell count || id:ebi-a-GCST90029003	47.1412
3	46988561	0.0273162	0.00206571	7.39946e-41	503190	ebi-a-GCST90029003	rs13092573	T	C	0.348912	White blood cell count || id:ebi-a-GCST90029003	174.865
3	128381270	-0.0283929	0.00222456	1.80011e-37	503190	ebi-a-GCST90029003	rs34198449	A	G	0.269285	White blood cell count || id:ebi-a-GCST90029003	162.904
3	136425600	-0.0177894	0.00303727	5e-09	503190	ebi-a-GCST90029003	rs13072691	C	T	0.119542	White blood cell count || id:ebi-a-GCST90029003	34.3049
3	186201112	0.0123082	0.00214464	8.79995e-09	503190	ebi-a-GCST90029003	rs61511521	A	G	0.304368	White blood cell count || id:ebi-a-GCST90029003	32.9367
3	27371843	0.0153271	0.00223382	1e-11	503190	ebi-a-GCST90029003	rs1388785	C	T	0.733565	White blood cell count || id:ebi-a-GCST90029003	47.0786
3	58036811	-0.0155447	0.00206586	1.20005e-14	503190	ebi-a-GCST90029003	rs858215	G	A	0.359406	White blood cell count || id:ebi-a-GCST90029003	56.6191
3	119571859	0.0129894	0.00201805	6.4998e-11	503190	ebi-a-GCST90029003	rs7641045	C	G	0.606473	White blood cell count || id:ebi-a-GCST90029003	41.4299
3	151057642	0.0198755	0.00254343	8.69961e-15	503190	ebi-a-GCST90029003	rs2046934	A	G	0.8211	White blood cell count || id:ebi-a-GCST90029003	61.0656
3	27795397	0.0197178	0.00204208	3.90032e-21	503190	ebi-a-GCST90029003	rs12497690	C	A	0.372036	White blood cell count || id:ebi-a-GCST90029003	93.2334
3	39296881	0.0143917	0.00232143	1.2e-10	503190	ebi-a-GCST90029003	rs11706384	T	G	0.236571	White blood cell count || id:ebi-a-GCST90029003	38.4338
3	98422588	0.0107466	0.00199272	2.90001e-08	503190	ebi-a-GCST90029003	rs4504118	C	G	0.556344	White blood cell count || id:ebi-a-GCST90029003	29.0837
3	132227935	0.0189212	0.00311143	2.5e-09	503190	ebi-a-GCST90029003	rs10935013	A	G	0.113067	White blood cell count || id:ebi-a-GCST90029003	36.9809
3	141206800	-0.0408241	0.00400375	3.50026e-25	503190	ebi-a-GCST90029003	rs9819371	T	C	0.064599	White blood cell count || id:ebi-a-GCST90029003	103.968
3	12266804	-0.0237676	0.0020205	9.60064e-34	503190	ebi-a-GCST90029003	rs1822534	G	A	0.392962	White blood cell count || id:ebi-a-GCST90029003	138.374
3	20098386	0.0109434	0.00200278	1.6e-08	503190	ebi-a-GCST90029003	rs6793122	T	G	0.419639	White blood cell count || id:ebi-a-GCST90029003	29.8564
3	42892961	-0.0212095	0.00210303	2.49977e-25	503190	ebi-a-GCST90029003	rs4683346	C	T	0.323364	White blood cell count || id:ebi-a-GCST90029003	101.711
3	57741346	-0.0121251	0.00200774	1.2e-10	503190	ebi-a-GCST90029003	rs6445927	G	A	0.594753	White blood cell count || id:ebi-a-GCST90029003	36.4717
3	152018102	-0.0395622	0.00663507	2.69998e-09	503190	ebi-a-GCST90029003	rs74497536	A	G	0.023191	White blood cell count || id:ebi-a-GCST90029003	35.5525
3	9511975	0.0190762	0.003252	7.39997e-09	503190	ebi-a-GCST90029003	rs62246320	A	G	0.102208	White blood cell count || id:ebi-a-GCST90029003	34.4098
3	69833100	-0.0126863	0.00235898	1.40001e-08	503190	ebi-a-GCST90029003	rs57537586	T	C	0.227503	White blood cell count || id:ebi-a-GCST90029003	28.9215
3	70764744	-0.0132578	0.0023659	2e-08	503190	ebi-a-GCST90029003	rs17737336	C	T	0.236789	White blood cell count || id:ebi-a-GCST90029003	31.4015
3	107295665	-0.0171353	0.00263656	1.09999e-10	503190	ebi-a-GCST90029003	rs7639292	T	C	0.169702	White blood cell count || id:ebi-a-GCST90029003	42.2385
3	140937223	0.0256115	0.00296279	6.09958e-18	503190	ebi-a-GCST90029003	rs58903469	C	T	0.127634	White blood cell count || id:ebi-a-GCST90029003	74.7254
3	172160401	0.0113278	0.00201677	1e-08	503190	ebi-a-GCST90029003	rs13085429	G	A	0.395479	White blood cell count || id:ebi-a-GCST90029003	31.5485
3	183730295	0.0148878	0.00204376	1.69981e-12	503190	ebi-a-GCST90029003	rs4074672	T	C	0.369547	White blood cell count || id:ebi-a-GCST90029003	53.0642
3	196501413	-0.0286128	0.00200513	1e-46	503190	ebi-a-GCST90029003	rs2089979	G	A	0.416105	White blood cell count || id:ebi-a-GCST90029003	203.627
4	702972	0.0189721	0.00203297	5.19996e-21	503190	ebi-a-GCST90029003	rs56011263	C	T	0.388682	White blood cell count || id:ebi-a-GCST90029003	87.0901
4	72605517	-0.0255949	0.00216988	1.10002e-31	503190	ebi-a-GCST90029003	rs17467825	G	A	0.291987	White blood cell count || id:ebi-a-GCST90029003	139.135
4	105806108	0.0443304	0.00550828	1.20005e-15	503190	ebi-a-GCST90029003	rs144317085	T	A	0.033719	White blood cell count || id:ebi-a-GCST90029003	64.7696
4	110853777	-0.0136759	0.00207315	2.39994e-11	503190	ebi-a-GCST90029003	rs28629923	A	G	0.345888	White blood cell count || id:ebi-a-GCST90029003	43.5161
4	36312542	0.0531076	0.00492523	3.69999e-27	503190	ebi-a-GCST90029003	rs28530750	A	G	0.043289	White blood cell count || id:ebi-a-GCST90029003	116.268
4	38677227	0.0177443	0.00200709	6.00067e-19	503190	ebi-a-GCST90029003	rs34089598	C	A	0.426294	White blood cell count || id:ebi-a-GCST90029003	78.1599
4	103146890	0.021637	0.00366749	9.90011e-10	503190	ebi-a-GCST90029003	rs35518360	T	A	0.083457	White blood cell count || id:ebi-a-GCST90029003	34.8062
4	103736838	-0.0441946	0.00746066	6.29999e-09	503190	ebi-a-GCST90029003	rs56095122	G	A	0.017778	White blood cell count || id:ebi-a-GCST90029003	35.09
4	25408838	-0.0131996	0.00233839	8.60003e-09	503190	ebi-a-GCST90029003	rs34811474	A	G	0.23109	White blood cell count || id:ebi-a-GCST90029003	31.8631
4	41376680	-0.012207	0.00222763	2.5e-08	503190	ebi-a-GCST90029003	rs1377348	T	C	0.26849	White blood cell count || id:ebi-a-GCST90029003	30.0284
4	57769824	-0.027623	0.00253875	2.19989e-28	503190	ebi-a-GCST90029003	rs58408429	C	T	0.184985	White blood cell count || id:ebi-a-GCST90029003	118.386
4	74959996	0.0557438	0.00203277	1.90108e-170	503190	ebi-a-GCST90029003	rs11725704	G	A	0.37596	White blood cell count || id:ebi-a-GCST90029003	751.998
4	80947908	-0.0139535	0.0020387	1.50003e-12	503190	ebi-a-GCST90029003	rs7687189	T	C	0.629285	White blood cell count || id:ebi-a-GCST90029003	46.8446
4	156645513	-0.0135732	0.0023255	2.39999e-09	503190	ebi-a-GCST90029003	rs13139571	A	C	0.234604	White blood cell count || id:ebi-a-GCST90029003	34.0668
4	55521017	-0.0212179	0.00197145	8.60003e-30	503190	ebi-a-GCST90029003	rs2159935	A	G	0.490836	White blood cell count || id:ebi-a-GCST90029003	115.833
4	74703999	0.0372439	0.00204915	1.10002e-75	503190	ebi-a-GCST90029003	rs16850073	T	C	0.375255	White blood cell count || id:ebi-a-GCST90029003	330.341
4	83471084	-0.0234461	0.0040954	3.09999e-08	503190	ebi-a-GCST90029003	rs116746683	T	C	0.061969	White blood cell count || id:ebi-a-GCST90029003	32.7754
4	145026126	0.0408266	0.00541015	3.40017e-15	503190	ebi-a-GCST90029003	rs11735662	T	C	0.034244	White blood cell count || id:ebi-a-GCST90029003	56.9466
4	151210677	0.0143186	0.00216206	5.79963e-12	503190	ebi-a-GCST90029003	rs17588356	T	G	0.295737	White blood cell count || id:ebi-a-GCST90029003	43.8597
4	3148276	-0.0177702	0.00204137	5.60015e-19	503190	ebi-a-GCST90029003	rs6855981	A	G	0.373528	White blood cell count || id:ebi-a-GCST90029003	75.7777
4	6969919	-0.0158219	0.00205263	2.90001e-15	503190	ebi-a-GCST90029003	rs6831368	G	A	0.361685	White blood cell count || id:ebi-a-GCST90029003	59.415
4	89752913	-0.0137867	0.00259427	2e-08	503190	ebi-a-GCST90029003	rs10028284	T	A	0.175592	White blood cell count || id:ebi-a-GCST90029003	28.2417
4	120264996	-0.0130739	0.00203966	1.6e-10	503190	ebi-a-GCST90029003	rs9995716	C	T	0.372139	White blood cell count || id:ebi-a-GCST90029003	41.0861
5	100200910	-0.0129353	0.00207176	3.89996e-10	503190	ebi-a-GCST90029003	rs2059846	C	T	0.348355	White blood cell count || id:ebi-a-GCST90029003	38.9829
5	122093740	0.0144738	0.00199408	4.70002e-13	503190	ebi-a-GCST90029003	rs6878780	C	T	0.425839	White blood cell count || id:ebi-a-GCST90029003	52.6842
5	1285974	0.0238853	0.00213015	1.10002e-29	503190	ebi-a-GCST90029003	rs7705526	A	C	0.326335	White blood cell count || id:ebi-a-GCST90029003	125.731
5	35875134	0.0168629	0.00224905	7.29962e-14	503190	ebi-a-GCST90029003	rs3822733	C	T	0.259392	White blood cell count || id:ebi-a-GCST90029003	56.2168
5	131705458	0.0312356	0.00197392	1.50003e-56	503190	ebi-a-GCST90029003	rs2631367	G	C	0.520947	White blood cell count || id:ebi-a-GCST90029003	250.404
5	179353282	0.0122972	0.00203836	1.2e-09	503190	ebi-a-GCST90029003	rs152232	C	T	0.381313	White blood cell count || id:ebi-a-GCST90029003	36.3958
5	34654477	0.0112903	0.00197883	7.69999e-09	503190	ebi-a-GCST90029003	rs464609	A	G	0.543978	White blood cell count || id:ebi-a-GCST90029003	32.5532
5	57552464	0.0148373	0.00225403	2.60016e-11	503190	ebi-a-GCST90029003	rs12658947	G	A	0.257775	White blood cell count || id:ebi-a-GCST90029003	43.3302
5	71748624	-0.0324925	0.00304756	3.80014e-27	503190	ebi-a-GCST90029003	rs4703890	A	G	0.881265	White blood cell count || id:ebi-a-GCST90029003	113.674
5	156170215	-0.0161666	0.00267848	4.20001e-09	503190	ebi-a-GCST90029003	rs284440	G	T	0.837193	White blood cell count || id:ebi-a-GCST90029003	36.4301
5	179166974	-0.0163919	0.00197374	5.70033e-17	503190	ebi-a-GCST90029003	rs10516146	G	A	0.504363	White blood cell count || id:ebi-a-GCST90029003	68.9729
5	1107428	-0.0116945	0.00200147	5.49997e-09	503190	ebi-a-GCST90029003	rs4535497	A	C	0.569882	White blood cell count || id:ebi-a-GCST90029003	34.1401
5	57315635	-0.0178726	0.00250992	1.10002e-12	503190	ebi-a-GCST90029003	rs11744663	A	G	0.192012	White blood cell count || id:ebi-a-GCST90029003	50.7056
5	68616331	0.0212008	0.00197995	1.20005e-27	503190	ebi-a-GCST90029003	rs10471774	T	C	0.460001	White blood cell count || id:ebi-a-GCST90029003	114.656
5	88063940	0.015345	0.00287515	4.90004e-08	503190	ebi-a-GCST90029003	rs16903340	A	G	0.135945	White blood cell count || id:ebi-a-GCST90029003	28.4848
5	141510754	0.0230027	0.00202875	2.90001e-30	503190	ebi-a-GCST90029003	rs6580229	G	A	0.617434	White blood cell count || id:ebi-a-GCST90029003	128.558
5	148200553	-0.0181127	0.00199388	8.99912e-20	503190	ebi-a-GCST90029003	rs2082382	A	G	0.548069	White blood cell count || id:ebi-a-GCST90029003	82.5217
5	173205282	-0.0326401	0.00222851	1.10002e-49	503190	ebi-a-GCST90029003	rs2561758	G	A	0.722406	White blood cell count || id:ebi-a-GCST90029003	214.523
5	108248885	-0.0231455	0.003585	5.79963e-11	503190	ebi-a-GCST90029003	rs9326754	T	C	0.089079	White blood cell count || id:ebi-a-GCST90029003	41.6826
5	118729327	-0.0187212	0.00222893	4.49987e-16	503190	ebi-a-GCST90029003	rs1045242	G	A	0.271406	White blood cell count || id:ebi-a-GCST90029003	70.5463
5	159087788	-0.0112969	0.00201417	3.89996e-08	503190	ebi-a-GCST90029003	rs10055638	T	C	0.404624	White blood cell count || id:ebi-a-GCST90029003	31.4577
5	173075213	0.0162729	0.00200849	3.59998e-16	503190	ebi-a-GCST90029003	rs9885207	C	T	0.415799	White blood cell count || id:ebi-a-GCST90029003	65.6433
6	29734006	0.0438182	0.00450555	2.09991e-24	503190	ebi-a-GCST90029003	rs9258285	C	A	0.097477	White blood cell count || id:ebi-a-GCST90029003	94.5831
6	138207729	-0.0113807	0.00209707	1.7e-08	503190	ebi-a-GCST90029003	rs1082428	G	C	0.6727	White blood cell count || id:ebi-a-GCST90029003	29.4518
6	152943434	0.0189128	0.00253021	1.59993e-14	503190	ebi-a-GCST90029003	rs73003601	G	A	0.190632	White blood cell count || id:ebi-a-GCST90029003	55.8726
6	159469512	0.0233858	0.00266409	2.19989e-20	503190	ebi-a-GCST90029003	rs1054091	C	G	0.163851	White blood cell count || id:ebi-a-GCST90029003	77.056
6	31241639	-0.0502838	0.00296407	1.10002e-46	503190	ebi-a-GCST90029003	rs2524084	G	A	0.354601	White blood cell count || id:ebi-a-GCST90029003	287.792
6	34189612	0.038436	0.00565295	5.60015e-12	503190	ebi-a-GCST90029003	rs10947487	G	A	0.968665	White blood cell count || id:ebi-a-GCST90029003	46.2302
6	87814959	-0.0179077	0.00197299	6.79986e-20	503190	ebi-a-GCST90029003	rs2025489	G	A	0.526189	White blood cell count || id:ebi-a-GCST90029003	82.3815
6	121814703	0.0134936	0.00256793	2.19999e-08	503190	ebi-a-GCST90029003	rs10872223	T	C	0.182996	White blood cell count || id:ebi-a-GCST90029003	27.6115
6	7139816	0.0263739	0.00247653	3.40017e-27	503190	ebi-a-GCST90029003	rs532374	G	A	0.201129	White blood cell count || id:ebi-a-GCST90029003	113.413
6	22108579	0.0116138	0.00217213	1.89998e-08	503190	ebi-a-GCST90029003	rs10946508	T	C	0.309386	White blood cell count || id:ebi-a-GCST90029003	28.5876
6	31542308	0.0250501	0.00286491	8.00018e-19	503190	ebi-a-GCST90029003	rs1799964	C	T	0.207334	White blood cell count || id:ebi-a-GCST90029003	76.4534
6	31772516	-0.0316572	0.00317958	1.20005e-22	503190	ebi-a-GCST90029003	rs494718	A	G	0.150484	White blood cell count || id:ebi-a-GCST90029003	99.1301
6	41042993	0.0136025	0.00208451	3.80014e-11	503190	ebi-a-GCST90029003	rs2268187	A	G	0.336529	White blood cell count || id:ebi-a-GCST90029003	42.5823
6	109590004	0.0191008	0.0019802	6.00067e-23	503190	ebi-a-GCST90029003	rs9487023	G	A	0.447735	White blood cell count || id:ebi-a-GCST90029003	93.0433
6	122799541	0.0203911	0.0019815	8.30042e-26	503190	ebi-a-GCST90029003	rs509596	A	G	0.554225	White blood cell count || id:ebi-a-GCST90029003	105.899
6	135419636	-0.0444324	0.00225379	4.90004e-90	503190	ebi-a-GCST90029003	rs9376091	T	C	0.260066	White blood cell count || id:ebi-a-GCST90029003	388.663
6	170586082	-0.0110498	0.00198713	2.30001e-08	503190	ebi-a-GCST90029003	rs2273215	A	G	0.458164	White blood cell count || id:ebi-a-GCST90029003	30.9212
6	32446227	0.0403476	0.00288962	3.80014e-52	503190	ebi-a-GCST90029003	rs6925893	C	A	0.557975	White blood cell count || id:ebi-a-GCST90029003	194.964
6	42510602	0.0183407	0.00242272	6.59933e-15	503190	ebi-a-GCST90029003	rs77940566	C	A	0.209703	White blood cell count || id:ebi-a-GCST90029003	57.3093
6	52290927	-0.012872	0.00197382	2.69998e-10	503190	ebi-a-GCST90029003	rs719395	C	T	0.457746	White blood cell count || id:ebi-a-GCST90029003	42.5282
6	118991787	-0.0135348	0.00246164	1.09999e-08	503190	ebi-a-GCST90029003	rs56406560	A	G	0.201952	White blood cell count || id:ebi-a-GCST90029003	30.2311
6	135846518	0.0148646	0.00197619	4.90004e-14	503190	ebi-a-GCST90029003	rs12214269	A	G	0.544639	White blood cell count || id:ebi-a-GCST90029003	56.5782
6	396321	0.0217553	0.00243351	1.50003e-19	503190	ebi-a-GCST90029003	rs12203592	T	C	0.220291	White blood cell count || id:ebi-a-GCST90029003	79.9215
6	7216167	-0.0112822	0.00197837	2.19999e-09	503190	ebi-a-GCST90029003	rs2151941	G	A	0.45173	White blood cell count || id:ebi-a-GCST90029003	32.5216
6	16758425	-0.0245503	0.00262709	1e-21	503190	ebi-a-GCST90029003	rs1322599	T	C	0.17319	White blood cell count || id:ebi-a-GCST90029003	87.33
6	21378155	-0.0202178	0.00203331	3.40017e-23	503190	ebi-a-GCST90029003	rs4712613	T	G	0.620086	White blood cell count || id:ebi-a-GCST90029003	98.8691
6	42037348	0.0182748	0.00297389	1.40001e-10	503190	ebi-a-GCST90029003	rs12201698	C	T	0.126852	White blood cell count || id:ebi-a-GCST90029003	37.762
6	43789913	-0.0118516	0.00213503	2e-08	503190	ebi-a-GCST90029003	rs6910726	G	A	0.309531	White blood cell count || id:ebi-a-GCST90029003	30.8139
6	90935383	-0.0206092	0.00204938	1.9002e-24	503190	ebi-a-GCST90029003	rs60066732	G	A	0.362136	White blood cell count || id:ebi-a-GCST90029003	101.129
6	126874091	-0.0174709	0.0019709	8.99912e-20	503190	ebi-a-GCST90029003	rs9375447	G	A	0.49259	White blood cell count || id:ebi-a-GCST90029003	78.5781
6	137083138	0.011234	0.0020179	1.40001e-08	503190	ebi-a-GCST90029003	rs932589	T	C	0.407667	White blood cell count || id:ebi-a-GCST90029003	30.9934
6	138083965	-0.0206637	0.00336224	1e-09	503190	ebi-a-GCST90029003	rs77271426	T	C	0.095301	White blood cell count || id:ebi-a-GCST90029003	37.771
7	8024840	-0.0252555	0.00350352	2.80027e-14	503190	ebi-a-GCST90029003	rs60466842	A	C	0.087016	White blood cell count || id:ebi-a-GCST90029003	51.964
7	22759469	-0.0157397	0.0019761	2.70023e-16	503190	ebi-a-GCST90029003	rs1880241	G	A	0.493673	White blood cell count || id:ebi-a-GCST90029003	63.4417
7	65662767	-0.0370366	0.00460313	1.50003e-16	503190	ebi-a-GCST90029003	rs12540307	T	C	0.048106	White blood cell count || id:ebi-a-GCST90029003	64.7375
7	92408370	-0.0865561	0.00334169	2.50035e-152	503190	ebi-a-GCST90029003	rs445	T	C	0.096231	White blood cell count || id:ebi-a-GCST90029003	670.908
7	28277107	0.0379161	0.00203125	1.80011e-81	503190	ebi-a-GCST90029003	rs2158799	G	C	0.609776	White blood cell count || id:ebi-a-GCST90029003	348.434
7	28724374	0.0534877	0.00218371	3.89942e-135	503190	ebi-a-GCST90029003	rs56388170	T	G	0.292536	White blood cell count || id:ebi-a-GCST90029003	599.954
7	45009341	0.0393995	0.00272668	1.99986e-47	503190	ebi-a-GCST90029003	rs3735485	G	A	0.845087	White blood cell count || id:ebi-a-GCST90029003	208.792
7	50293405	0.0200108	0.00210759	1.10002e-21	503190	ebi-a-GCST90029003	rs6583435	A	C	0.675612	White blood cell count || id:ebi-a-GCST90029003	90.1481
7	56068714	-0.0174873	0.00230771	9.30037e-15	503190	ebi-a-GCST90029003	rs6954499	T	G	0.759357	White blood cell count || id:ebi-a-GCST90029003	57.4226
7	73012785	-0.0229543	0.00294183	4.30031e-15	503190	ebi-a-GCST90029003	rs79624003	G	A	0.128553	White blood cell count || id:ebi-a-GCST90029003	60.8826
7	148886058	-0.0139002	0.00208121	8.60003e-12	503190	ebi-a-GCST90029003	rs13231262	T	C	0.65647	White blood cell count || id:ebi-a-GCST90029003	44.6077
7	99009978	-0.0298727	0.00411156	9.30037e-14	503190	ebi-a-GCST90029003	rs12531852	C	T	0.061611	White blood cell count || id:ebi-a-GCST90029003	52.7881
7	106372219	-0.0163901	0.0019759	2.60016e-16	503190	ebi-a-GCST90029003	rs342293	G	C	0.458946	White blood cell count || id:ebi-a-GCST90029003	68.8071
7	130575884	-0.0285569	0.00337468	1.39991e-17	503190	ebi-a-GCST90029003	rs9656395	G	A	0.095336	White blood cell count || id:ebi-a-GCST90029003	71.6072
7	6692605	0.0187873	0.00199783	9.09913e-23	503190	ebi-a-GCST90029003	rs1474419	C	T	0.577142	White blood cell count || id:ebi-a-GCST90029003	88.4325
7	36084529	0.0182625	0.00203643	7.89951e-20	503190	ebi-a-GCST90029003	rs2710804	C	T	0.376668	White blood cell count || id:ebi-a-GCST90029003	80.4232
7	130742066	-0.0238965	0.00225227	2.39994e-27	503190	ebi-a-GCST90029003	rs7803075	G	A	0.739442	White blood cell count || id:ebi-a-GCST90029003	112.571
7	2759473	0.019682	0.00215562	1.80011e-20	503190	ebi-a-GCST90029003	rs798555	C	T	0.297614	White blood cell count || id:ebi-a-GCST90029003	83.367
7	92236164	-0.0312069	0.00243206	1.69981e-37	503190	ebi-a-GCST90029003	rs8179	C	T	0.791415	White blood cell count || id:ebi-a-GCST90029003	164.647
7	130691329	-0.0123669	0.00228065	2.59998e-08	503190	ebi-a-GCST90029003	rs10266464	C	A	0.246981	White blood cell count || id:ebi-a-GCST90029003	29.4039
8	9978322	0.0131347	0.00242152	9.29994e-09	503190	ebi-a-GCST90029003	rs57105322	A	G	0.251272	White blood cell count || id:ebi-a-GCST90029003	29.4215
8	55421769	-0.018673	0.00241199	3.69999e-14	503190	ebi-a-GCST90029003	rs56204645	C	T	0.212196	White blood cell count || id:ebi-a-GCST90029003	59.9345
8	68795618	-0.0199099	0.00198132	9.20026e-24	503190	ebi-a-GCST90029003	rs4276676	C	T	0.471831	White blood cell count || id:ebi-a-GCST90029003	100.978
8	87169049	0.0166895	0.00216479	4.10015e-15	503190	ebi-a-GCST90029003	rs10808536	A	G	0.296093	White blood cell count || id:ebi-a-GCST90029003	59.4368
8	106296090	0.0145058	0.0021954	1.59993e-11	503190	ebi-a-GCST90029003	rs17209630	A	G	0.281054	White blood cell count || id:ebi-a-GCST90029003	43.6572
8	30280630	0.0151065	0.002254	3.19963e-11	503190	ebi-a-GCST90029003	rs2979488	G	A	0.742083	White blood cell count || id:ebi-a-GCST90029003	44.9179
8	78946874	-0.0155054	0.0020975	5.60015e-14	503190	ebi-a-GCST90029003	rs1947897	C	G	0.332167	White blood cell count || id:ebi-a-GCST90029003	54.6465
8	100870824	0.0247554	0.00470587	3.89996e-08	503190	ebi-a-GCST90029003	rs73273207	C	A	0.046223	White blood cell count || id:ebi-a-GCST90029003	27.6732
8	106578977	-0.0186222	0.00220863	2.90001e-17	503190	ebi-a-GCST90029003	rs7832219	C	T	0.275321	White blood cell count || id:ebi-a-GCST90029003	71.0912
8	130605871	-0.0313908	0.00200467	2.70023e-54	503190	ebi-a-GCST90029003	rs55964818	C	T	0.56814	White blood cell count || id:ebi-a-GCST90029003	245.199
8	142218119	-0.0123808	0.00201094	2.90001e-10	503190	ebi-a-GCST90029003	rs2288999	A	G	0.413744	White blood cell count || id:ebi-a-GCST90029003	37.9052
8	142329460	-0.0271323	0.00205947	1e-40	503190	ebi-a-GCST90029003	rs34634548	A	C	0.358289	White blood cell count || id:ebi-a-GCST90029003	173.565
8	144601896	-0.0121982	0.00219462	4.30002e-08	503190	ebi-a-GCST90029003	rs7842979	G	T	0.718945	White blood cell count || id:ebi-a-GCST90029003	30.8939
8	27226790	-0.0125368	0.0020171	1e-09	503190	ebi-a-GCST90029003	rs755951	C	A	0.402878	White blood cell count || id:ebi-a-GCST90029003	38.6295
8	79014245	-0.0306915	0.00279801	3.40017e-29	503190	ebi-a-GCST90029003	rs62510270	T	G	0.147002	White blood cell count || id:ebi-a-GCST90029003	120.32
8	13557047	-0.0478169	0.00788736	2.1e-09	503190	ebi-a-GCST90029003	rs117724774	T	C	0.017294	White blood cell count || id:ebi-a-GCST90029003	36.7536
8	22966769	-0.0287102	0.00259149	1e-29	503190	ebi-a-GCST90029003	rs12550612	A	G	0.823048	White blood cell count || id:ebi-a-GCST90029003	122.736
8	61476709	0.0188179	0.00204581	1.39991e-20	503190	ebi-a-GCST90029003	rs2875973	T	C	0.370686	White blood cell count || id:ebi-a-GCST90029003	84.6081
8	61650831	0.0408019	0.00252793	1.20005e-60	503190	ebi-a-GCST90029003	rs7846314	T	A	0.186921	White blood cell count || id:ebi-a-GCST90029003	260.514
8	126337758	0.0157819	0.00198075	2.90001e-16	503190	ebi-a-GCST90029003	rs4870937	T	A	0.545749	White blood cell count || id:ebi-a-GCST90029003	63.4833
8	30920785	-0.0117824	0.00209806	7.79992e-09	503190	ebi-a-GCST90029003	rs2015230	T	C	0.665919	White blood cell count || id:ebi-a-GCST90029003	31.5378
8	56795439	-0.0158062	0.00197594	3.90032e-15	503190	ebi-a-GCST90029003	rs12676105	T	C	0.505678	White blood cell count || id:ebi-a-GCST90029003	63.9893
8	103836253	-0.0167558	0.00198849	6.20012e-18	503190	ebi-a-GCST90029003	rs972142	G	A	0.435268	White blood cell count || id:ebi-a-GCST90029003	71.0041
8	129014697	0.0185012	0.00198538	3.29989e-21	503190	ebi-a-GCST90029003	rs4733823	T	C	0.456461	White blood cell count || id:ebi-a-GCST90029003	86.8385
8	130694185	-0.058054	0.00903277	2.19989e-11	503190	ebi-a-GCST90029003	rs145209947	A	C	0.014624	White blood cell count || id:ebi-a-GCST90029003	41.3069
9	113900060	0.0313114	0.00237943	1.20005e-40	503190	ebi-a-GCST90029003	rs56369990	T	C	0.221997	White blood cell count || id:ebi-a-GCST90029003	173.165
9	136141870	-0.0386808	0.00254993	8.60003e-54	503190	ebi-a-GCST90029003	rs2519093	T	C	0.184368	White blood cell count || id:ebi-a-GCST90029003	230.109
9	136949558	0.0126938	0.00198149	8.19974e-11	503190	ebi-a-GCST90029003	rs2905064	T	A	0.483734	White blood cell count || id:ebi-a-GCST90029003	41.0393
9	139316744	0.0236538	0.00227549	6.90081e-26	503190	ebi-a-GCST90029003	rs11145974	T	C	0.251269	White blood cell count || id:ebi-a-GCST90029003	108.057
9	2593890	0.0156638	0.002641	6.1e-10	503190	ebi-a-GCST90029003	rs56072608	C	T	0.167959	White blood cell count || id:ebi-a-GCST90029003	35.1769
9	35687556	0.0183851	0.00217186	9.8992e-17	503190	ebi-a-GCST90029003	rs3793537	C	G	0.292715	White blood cell count || id:ebi-a-GCST90029003	71.6586
9	95437132	0.0172336	0.00259515	7.39946e-11	503190	ebi-a-GCST90029003	rs10992396	G	A	0.175193	White blood cell count || id:ebi-a-GCST90029003	44.0988
9	116111236	-0.0118206	0.00198725	1.6e-09	503190	ebi-a-GCST90029003	rs1998504	G	A	0.545643	White blood cell count || id:ebi-a-GCST90029003	35.3813
9	288414	0.0243151	0.00272175	6.20012e-20	503190	ebi-a-GCST90029003	rs66865237	G	C	0.156696	White blood cell count || id:ebi-a-GCST90029003	79.8097
9	79322720	-0.0146713	0.00230698	7.29962e-11	503190	ebi-a-GCST90029003	rs680729	G	A	0.759439	White blood cell count || id:ebi-a-GCST90029003	40.4436
9	91375034	0.0112924	0.00198348	1.09999e-08	503190	ebi-a-GCST90029003	rs7023027	C	T	0.458786	White blood cell count || id:ebi-a-GCST90029003	32.4128
9	114657707	0.0151419	0.00207898	7.8001e-14	503190	ebi-a-GCST90029003	rs7866863	A	G	0.342662	White blood cell count || id:ebi-a-GCST90029003	53.0469
9	13666208	-0.0107941	0.00199706	4.49997e-08	503190	ebi-a-GCST90029003	rs17193379	T	A	0.576201	White blood cell count || id:ebi-a-GCST90029003	29.214
9	33782375	0.0105976	0.00202851	1.40001e-08	503190	ebi-a-GCST90029003	rs1971430	A	G	0.389742	White blood cell count || id:ebi-a-GCST90029003	27.2936
9	127191232	-0.016213	0.00207923	7.8001e-16	503190	ebi-a-GCST90029003	rs10986338	A	G	0.65166	White blood cell count || id:ebi-a-GCST90029003	60.8025
9	2622278	0.0156045	0.00207441	7.50067e-14	503190	ebi-a-GCST90029003	rs2219143	A	G	0.392965	White blood cell count || id:ebi-a-GCST90029003	56.5862
9	21990457	0.0279554	0.00220523	5.10035e-38	503190	ebi-a-GCST90029003	rs7036656	T	C	0.721904	White blood cell count || id:ebi-a-GCST90029003	160.703
9	22143570	-0.0283124	0.00268225	4.49987e-27	503190	ebi-a-GCST90029003	rs10757287	T	A	0.162185	White blood cell count || id:ebi-a-GCST90029003	111.418
9	73089662	0.0153403	0.0028041	2.39999e-08	503190	ebi-a-GCST90029003	rs11142464	T	G	0.144218	White blood cell count || id:ebi-a-GCST90029003	29.9282
9	86583076	-0.0238629	0.00227123	6.4003e-27	503190	ebi-a-GCST90029003	rs696825	T	C	0.252511	White blood cell count || id:ebi-a-GCST90029003	110.389
9	91545621	0.0153983	0.00215222	2.49977e-13	503190	ebi-a-GCST90029003	rs72747074	A	G	0.311432	White blood cell count || id:ebi-a-GCST90029003	51.1885
9	123676396	0.0149117	0.00199174	8.30042e-14	503190	ebi-a-GCST90029003	rs2416804	C	G	0.565518	White blood cell count || id:ebi-a-GCST90029003	56.0517
9	126620235	0.0212289	0.00385738	1.29999e-08	503190	ebi-a-GCST90029003	rs660524	G	A	0.070829	White blood cell count || id:ebi-a-GCST90029003	30.288
9	139923937	0.0134928	0.00203842	3.50026e-12	503190	ebi-a-GCST90029003	rs4880191	T	C	0.6227	White blood cell count || id:ebi-a-GCST90029003	43.8144
10	25218243	-0.0425206	0.00204801	5.30029e-99	503190	ebi-a-GCST90029003	rs10828725	T	G	0.368888	White blood cell count || id:ebi-a-GCST90029003	431.057
10	44880260	-0.0217474	0.00214051	3.40017e-25	503190	ebi-a-GCST90029003	rs72790862	C	T	0.30757	White blood cell count || id:ebi-a-GCST90029003	103.224
10	46041287	0.0121493	0.00231385	1.7e-08	503190	ebi-a-GCST90029003	rs1982794	A	G	0.239743	White blood cell count || id:ebi-a-GCST90029003	27.5697
10	69559409	0.0212882	0.00313523	2.19989e-12	503190	ebi-a-GCST90029003	rs10997813	A	G	0.88549	White blood cell count || id:ebi-a-GCST90029003	46.104
10	73520632	0.0337931	0.00329655	1.59993e-25	503190	ebi-a-GCST90029003	rs3747869	C	A	0.900807	White blood cell count || id:ebi-a-GCST90029003	105.084
10	91002804	0.0153615	0.00208472	2.70023e-15	503190	ebi-a-GCST90029003	rs1412445	T	C	0.337949	White blood cell count || id:ebi-a-GCST90029003	54.2965
10	93657377	-0.0185129	0.00275114	7.59976e-12	503190	ebi-a-GCST90029003	rs7093658	T	C	0.848825	White blood cell count || id:ebi-a-GCST90029003	45.2818
10	104640955	0.0149652	0.00225163	1.20005e-11	503190	ebi-a-GCST90029003	rs10883790	C	A	0.258539	White blood cell count || id:ebi-a-GCST90029003	44.1744
10	6101129	0.0132442	0.0021525	7.19996e-10	503190	ebi-a-GCST90029003	rs3118469	T	A	0.299986	White blood cell count || id:ebi-a-GCST90029003	37.8587
10	13552975	-0.0121298	0.00211381	6.4e-09	503190	ebi-a-GCST90029003	rs7072066	T	C	0.322416	White blood cell count || id:ebi-a-GCST90029003	32.9288
10	30496905	0.0117666	0.00209775	8.10009e-09	503190	ebi-a-GCST90029003	rs475616	G	A	0.656041	White blood cell count || id:ebi-a-GCST90029003	31.4626
10	82219066	0.0112546	0.00199347	2.5e-08	503190	ebi-a-GCST90029003	rs12220655	C	T	0.576308	White blood cell count || id:ebi-a-GCST90029003	31.8743
10	96210400	-0.0185898	0.00197361	1.80011e-21	503190	ebi-a-GCST90029003	rs9633675	C	G	0.478258	White blood cell count || id:ebi-a-GCST90029003	88.7211
10	99084426	0.0355686	0.00201146	6.00067e-72	503190	ebi-a-GCST90029003	rs61863767	T	C	0.597581	White blood cell count || id:ebi-a-GCST90029003	312.688
10	115719472	-0.0164892	0.0020123	9.49948e-17	503190	ebi-a-GCST90029003	rs180943	G	C	0.586027	White blood cell count || id:ebi-a-GCST90029003	67.145
10	115854445	0.0168788	0.00234465	5.40008e-13	503190	ebi-a-GCST90029003	rs12784071	T	C	0.231075	White blood cell count || id:ebi-a-GCST90029003	51.8235
10	50259007	-0.0219866	0.00233935	9.20026e-23	503190	ebi-a-GCST90029003	rs28505677	G	C	0.235947	White blood cell count || id:ebi-a-GCST90029003	88.3336
10	96036306	-0.0127719	0.00211042	4.49997e-09	503190	ebi-a-GCST90029003	rs7072574	A	G	0.323446	White blood cell count || id:ebi-a-GCST90029003	36.6246
10	126328689	0.0196958	0.00215114	9.60064e-21	503190	ebi-a-GCST90029003	rs3781466	G	A	0.694203	White blood cell count || id:ebi-a-GCST90029003	83.832
10	18266410	0.0121952	0.00197702	1.6e-09	503190	ebi-a-GCST90029003	rs553304	C	T	0.489371	White blood cell count || id:ebi-a-GCST90029003	38.0501
10	64404034	-0.0153868	0.00218425	3.40017e-13	503190	ebi-a-GCST90029003	rs10761653	A	T	0.715374	White blood cell count || id:ebi-a-GCST90029003	49.624
10	26736478	-0.0130331	0.0021007	3.29997e-10	503190	ebi-a-GCST90029003	rs11015114	T	C	0.32767	White blood cell count || id:ebi-a-GCST90029003	38.4917
10	28781367	0.0304318	0.00235436	1.20005e-39	503190	ebi-a-GCST90029003	rs2807742	A	G	0.770364	White blood cell count || id:ebi-a-GCST90029003	167.074
10	65154885	-0.0311913	0.00197604	1.9002e-57	503190	ebi-a-GCST90029003	rs10761751	G	A	0.473357	White blood cell count || id:ebi-a-GCST90029003	249.158
11	306920	0.0334631	0.0019786	3.50026e-67	503190	ebi-a-GCST90029003	rs7115703	A	T	0.512882	White blood cell count || id:ebi-a-GCST90029003	286.033
11	2981896	0.0127967	0.00202221	1.2e-09	503190	ebi-a-GCST90029003	rs7948848	A	G	0.391353	White blood cell count || id:ebi-a-GCST90029003	40.0446
11	65734539	-0.0152479	0.00197122	6.59933e-15	503190	ebi-a-GCST90029003	rs1151505	T	C	0.492316	White blood cell count || id:ebi-a-GCST90029003	59.8343
11	113984489	0.0232185	0.00202286	4.70002e-30	503190	ebi-a-GCST90029003	rs238913	G	A	0.396194	White blood cell count || id:ebi-a-GCST90029003	131.746
11	19297340	-0.015532	0.0023558	6.00067e-11	503190	ebi-a-GCST90029003	rs1502987	C	T	0.227726	White blood cell count || id:ebi-a-GCST90029003	43.4688
11	47902883	0.0231286	0.00208332	1.9002e-30	503190	ebi-a-GCST90029003	rs12364432	A	G	0.345962	White blood cell count || id:ebi-a-GCST90029003	123.25
11	48944029	-0.0151724	0.00285044	2.80001e-08	503190	ebi-a-GCST90029003	rs12295878	T	C	0.139946	White blood cell count || id:ebi-a-GCST90029003	28.3325
11	100502331	0.0202095	0.00228857	5.00035e-19	503190	ebi-a-GCST90029003	rs7934276	C	T	0.250088	White blood cell count || id:ebi-a-GCST90029003	77.9799
11	108406943	0.0406616	0.00655931	1e-09	503190	ebi-a-GCST90029003	rs117706999	A	G	0.023734	White blood cell count || id:ebi-a-GCST90029003	38.4284
11	118225200	0.0997683	0.0106953	1.29987e-20	503190	ebi-a-GCST90029003	rs148713124	T	G	0.008872	White blood cell count || id:ebi-a-GCST90029003	87.016
11	120361394	0.0159807	0.00270844	6.49995e-10	503190	ebi-a-GCST90029003	rs56693116	T	G	0.162877	White blood cell count || id:ebi-a-GCST90029003	34.8139
11	61571382	-0.0213033	0.00213459	1.80011e-23	503190	ebi-a-GCST90029003	rs174549	A	G	0.308573	White blood cell count || id:ebi-a-GCST90029003	99.6013
11	68821862	-0.0120143	0.00215295	2.90001e-08	503190	ebi-a-GCST90029003	rs12285865	A	G	0.322347	White blood cell count || id:ebi-a-GCST90029003	31.1407
11	12133478	-0.0164908	0.00214687	1.10002e-14	503190	ebi-a-GCST90029003	rs11022177	G	C	0.309935	White blood cell count || id:ebi-a-GCST90029003	59.0027
11	113959061	0.0149285	0.00223627	1.99986e-11	503190	ebi-a-GCST90029003	rs2606723	A	G	0.674563	White blood cell count || id:ebi-a-GCST90029003	44.564
11	8867070	0.0135642	0.00227698	6.4e-10	503190	ebi-a-GCST90029003	rs1368017	C	A	0.250489	White blood cell count || id:ebi-a-GCST90029003	35.4871
11	59831716	-0.0140292	0.00218653	1.89998e-10	503190	ebi-a-GCST90029003	rs1151065	A	C	0.283806	White blood cell count || id:ebi-a-GCST90029003	41.1675
11	128328913	-0.0270251	0.00214806	4.30031e-38	503190	ebi-a-GCST90029003	rs8705	A	G	0.317118	White blood cell count || id:ebi-a-GCST90029003	158.286
11	131456204	0.0113929	0.00214233	3.2e-08	503190	ebi-a-GCST90029003	rs870399	C	T	0.687933	White blood cell count || id:ebi-a-GCST90029003	28.2811
12	26339986	0.0136425	0.00197844	3.50026e-12	503190	ebi-a-GCST90029003	rs11048425	G	C	0.491476	White blood cell count || id:ebi-a-GCST90029003	47.5491
12	50599709	0.0216602	0.00207273	3.19963e-28	503190	ebi-a-GCST90029003	rs2302900	C	T	0.34411	White blood cell count || id:ebi-a-GCST90029003	109.204
12	51539508	-0.0173908	0.0030424	5.1e-09	503190	ebi-a-GCST90029003	rs2452793	A	G	0.879965	White blood cell count || id:ebi-a-GCST90029003	32.6743
12	72179446	0.0457011	0.00710359	6.29999e-10	503190	ebi-a-GCST90029003	rs61754230	T	C	0.019608	White blood cell count || id:ebi-a-GCST90029003	41.3902
12	122212023	0.0186363	0.00255761	3.19963e-13	503190	ebi-a-GCST90029003	rs10082850	A	G	0.182486	White blood cell count || id:ebi-a-GCST90029003	53.0946
12	49080698	-0.0162753	0.00211313	1.20005e-14	503190	ebi-a-GCST90029003	rs73108566	A	T	0.329126	White blood cell count || id:ebi-a-GCST90029003	59.3206
12	66358347	0.016151	0.00197344	7.59976e-17	503190	ebi-a-GCST90029003	rs1042725	T	C	0.493908	White blood cell count || id:ebi-a-GCST90029003	66.9809
12	124421453	-0.0167085	0.00210929	4.10015e-16	503190	ebi-a-GCST90029003	rs9863	C	T	0.327524	White blood cell count || id:ebi-a-GCST90029003	62.7484
12	9896953	0.0248799	0.00210205	1.80011e-32	503190	ebi-a-GCST90029003	rs10772102	A	G	0.332987	White blood cell count || id:ebi-a-GCST90029003	140.091
12	12790737	-0.0128121	0.00198278	9.20026e-11	503190	ebi-a-GCST90029003	rs10845599	A	G	0.552799	White blood cell count || id:ebi-a-GCST90029003	41.7534
12	69744014	0.0267297	0.0041098	1.7e-10	503190	ebi-a-GCST90029003	rs1800973	A	C	0.061292	White blood cell count || id:ebi-a-GCST90029003	42.3006
12	64976049	0.0147891	0.00204403	6.79986e-13	503190	ebi-a-GCST90029003	rs1245035	A	C	0.628803	White blood cell count || id:ebi-a-GCST90029003	52.3491
12	88829294	-0.0228567	0.00215893	3.19963e-26	503190	ebi-a-GCST90029003	rs11104870	T	C	0.701679	White blood cell count || id:ebi-a-GCST90029003	112.086
12	101873240	0.0347472	0.00429049	4.00037e-15	503190	ebi-a-GCST90029003	rs17041439	C	A	0.056037	White blood cell count || id:ebi-a-GCST90029003	65.5882
12	120146925	-0.028098	0.00377759	2.70023e-13	503190	ebi-a-GCST90029003	rs11064881	A	G	0.073499	White blood cell count || id:ebi-a-GCST90029003	55.325
12	4322852	-0.0181222	0.00250902	6.89922e-13	503190	ebi-a-GCST90029003	rs67684915	G	C	0.194752	White blood cell count || id:ebi-a-GCST90029003	52.1691
12	6499533	0.0315714	0.00285698	8.30042e-30	503190	ebi-a-GCST90029003	rs2286599	A	G	0.141827	White blood cell count || id:ebi-a-GCST90029003	122.116
12	52305786	0.0208312	0.00235121	2.29985e-18	503190	ebi-a-GCST90029003	rs1700159	T	C	0.772142	White blood cell count || id:ebi-a-GCST90029003	78.4957
12	84100208	0.0122059	0.0020182	2.1e-10	503190	ebi-a-GCST90029003	rs10129035	C	T	0.597013	White blood cell count || id:ebi-a-GCST90029003	36.5773
12	90274437	0.0125397	0.00222493	7.69999e-09	503190	ebi-a-GCST90029003	rs10858937	A	G	0.272356	White blood cell count || id:ebi-a-GCST90029003	31.7645
12	104057384	-0.0202865	0.00353257	1.89998e-08	503190	ebi-a-GCST90029003	rs11111707	G	C	0.086822	White blood cell count || id:ebi-a-GCST90029003	32.9786
12	111884608	-0.0626673	0.0019711	1e-200	503190	ebi-a-GCST90029003	rs3184504	C	T	0.517153	White blood cell count || id:ebi-a-GCST90029003	1010.8
12	123796238	0.0210185	0.00363094	2.30001e-09	503190	ebi-a-GCST90029003	rs4759375	T	C	0.08446	White blood cell count || id:ebi-a-GCST90029003	33.5093
13	28789794	-0.0247352	0.00354348	8.10028e-13	503190	ebi-a-GCST90029003	rs9508005	G	T	0.09546	White blood cell count || id:ebi-a-GCST90029003	48.7271
13	99635611	0.0178366	0.00324884	1.6e-08	503190	ebi-a-GCST90029003	rs17785077	A	G	0.103067	White blood cell count || id:ebi-a-GCST90029003	30.1417
13	28604007	0.152438	0.00909124	1.50003e-66	503190	ebi-a-GCST90029003	rs76428106	C	T	0.012983	White blood cell count || id:ebi-a-GCST90029003	281.151
13	52308103	-0.0201672	0.00260145	8.69961e-15	503190	ebi-a-GCST90029003	rs17532412	A	C	0.175091	White blood cell count || id:ebi-a-GCST90029003	60.098
13	114920867	0.0144774	0.00217332	8.19974e-11	503190	ebi-a-GCST90029003	rs9590390	A	G	0.293746	White blood cell count || id:ebi-a-GCST90029003	44.3745
13	28712689	0.0464402	0.00559213	1.29987e-16	503190	ebi-a-GCST90029003	rs138028125	G	C	0.035399	White blood cell count || id:ebi-a-GCST90029003	68.9658
13	50830002	-0.0157662	0.00198707	1.10002e-15	503190	ebi-a-GCST90029003	rs2762060	A	G	0.458902	White blood cell count || id:ebi-a-GCST90029003	62.9546
13	74693401	0.0203218	0.00271392	1.10002e-14	503190	ebi-a-GCST90029003	rs9600233	A	G	0.159136	White blood cell count || id:ebi-a-GCST90029003	56.07
13	108993494	-0.0361813	0.00438374	3.29989e-15	503190	ebi-a-GCST90029003	rs12874404	G	A	0.053857	White blood cell count || id:ebi-a-GCST90029003	68.1206
13	50122681	0.0167819	0.00215441	6.29941e-15	503190	ebi-a-GCST90029003	rs7996207	A	G	0.696299	White blood cell count || id:ebi-a-GCST90029003	60.6772
13	114195161	0.0196818	0.0022207	3.29989e-19	503190	ebi-a-GCST90029003	rs2265155	A	G	0.271637	White blood cell count || id:ebi-a-GCST90029003	78.5507
14	35602087	0.0173202	0.00258377	1.20005e-11	503190	ebi-a-GCST90029003	rs17386684	G	T	0.178281	White blood cell count || id:ebi-a-GCST90029003	44.9364
14	93516398	0.0235334	0.00315568	5.79963e-14	503190	ebi-a-GCST90029003	rs36084521	G	T	0.11053	White blood cell count || id:ebi-a-GCST90029003	55.6139
14	103898525	0.0173337	0.00204853	1.59993e-18	503190	ebi-a-GCST90029003	rs1951389	C	G	0.368341	White blood cell count || id:ebi-a-GCST90029003	71.5975
14	25461989	0.0327327	0.00202612	2.29985e-59	503190	ebi-a-GCST90029003	rs2038700	C	T	0.39402	White blood cell count || id:ebi-a-GCST90029003	260.996
14	69199111	-0.0322329	0.00369414	4.79954e-19	503190	ebi-a-GCST90029003	rs11623906	A	G	0.077703	White blood cell count || id:ebi-a-GCST90029003	76.1328
14	75981856	0.0115526	0.00200903	2.1e-08	503190	ebi-a-GCST90029003	rs175714	C	T	0.578071	White blood cell count || id:ebi-a-GCST90029003	33.0664
14	77939965	-0.0165888	0.00202729	1.20005e-16	503190	ebi-a-GCST90029003	rs11620921	G	A	0.600906	White blood cell count || id:ebi-a-GCST90029003	66.9573
14	101183142	0.0131964	0.00211606	1.6e-10	503190	ebi-a-GCST90029003	rs12882815	G	C	0.678402	White blood cell count || id:ebi-a-GCST90029003	38.8915
14	35871093	0.0148905	0.00205489	7.8001e-14	503190	ebi-a-GCST90029003	rs696	T	C	0.363463	White blood cell count || id:ebi-a-GCST90029003	52.5099
14	81737076	-0.0111985	0.00200713	1.7e-09	503190	ebi-a-GCST90029003	rs2241621	C	A	0.588721	White blood cell count || id:ebi-a-GCST90029003	31.1293
14	105258892	0.0135216	0.00203641	2.70023e-11	503190	ebi-a-GCST90029003	rs2494748	T	C	0.616651	White blood cell count || id:ebi-a-GCST90029003	44.0885
14	23755607	-0.012566	0.00217443	4.60002e-09	503190	ebi-a-GCST90029003	rs2295125	G	A	0.708097	White blood cell count || id:ebi-a-GCST90029003	33.3967
14	55840785	0.018345	0.00274205	9.3994e-12	503190	ebi-a-GCST90029003	rs9323283	T	C	0.154081	White blood cell count || id:ebi-a-GCST90029003	44.7594
14	93103729	-0.0278356	0.00254449	1.99986e-27	503190	ebi-a-GCST90029003	rs7143806	A	G	0.184803	White blood cell count || id:ebi-a-GCST90029003	119.674
15	91427692	0.0440826	0.00649235	1.69981e-11	503190	ebi-a-GCST90029003	rs138682554	A	G	0.02647	White blood cell count || id:ebi-a-GCST90029003	46.1031
15	101713668	0.0279792	0.00301668	5.10035e-21	503190	ebi-a-GCST90029003	rs28576226	A	G	0.123177	White blood cell count || id:ebi-a-GCST90029003	86.0225
15	42248826	-0.0438814	0.00314364	8.60003e-44	503190	ebi-a-GCST90029003	rs72726027	C	T	0.111455	White blood cell count || id:ebi-a-GCST90029003	194.848
15	51101606	-0.0195818	0.00200022	7.59976e-22	503190	ebi-a-GCST90029003	rs28621809	T	C	0.429721	White blood cell count || id:ebi-a-GCST90029003	95.8406
15	64479402	-0.0396856	0.00459026	1.10002e-17	503190	ebi-a-GCST90029003	rs28735188	C	T	0.048872	White blood cell count || id:ebi-a-GCST90029003	74.7466
15	64672002	0.0449455	0.00417937	4.60045e-27	503190	ebi-a-GCST90029003	rs2062250	A	G	0.939997	White blood cell count || id:ebi-a-GCST90029003	115.651
15	99202875	0.0109679	0.00198064	2.30001e-08	503190	ebi-a-GCST90029003	rs8028620	T	C	0.51275	White blood cell count || id:ebi-a-GCST90029003	30.6645
15	40597229	0.0109633	0.00216581	4.60002e-08	503190	ebi-a-GCST90029003	rs4924450	A	G	0.704828	White blood cell count || id:ebi-a-GCST90029003	25.6237
15	75750383	-0.0142836	0.00228184	3.2e-10	503190	ebi-a-GCST90029003	rs8035987	C	T	0.256573	White blood cell count || id:ebi-a-GCST90029003	39.1837
15	77313571	0.0146979	0.00197832	1.20005e-14	503190	ebi-a-GCST90029003	rs34127110	A	G	0.476637	White blood cell count || id:ebi-a-GCST90029003	55.1973
15	90933683	0.0120753	0.00222285	4.60002e-08	503190	ebi-a-GCST90029003	rs62019353	C	T	0.274045	White blood cell count || id:ebi-a-GCST90029003	29.5104
16	2165630	-0.0165962	0.00259283	1.2e-10	503190	ebi-a-GCST90029003	rs35929659	C	T	0.17985	White blood cell count || id:ebi-a-GCST90029003	40.9703
16	69940361	0.0118193	0.00203213	1.2e-09	503190	ebi-a-GCST90029003	rs11075747	A	G	0.385795	White blood cell count || id:ebi-a-GCST90029003	33.8283
16	3744912	-0.0342254	0.00444648	2.19989e-14	503190	ebi-a-GCST90029003	rs79213162	G	C	0.052853	White blood cell count || id:ebi-a-GCST90029003	59.2467
16	24848471	-0.0145455	0.00247556	7.19996e-09	503190	ebi-a-GCST90029003	rs7186308	G	A	0.200107	White blood cell count || id:ebi-a-GCST90029003	34.5231
16	57061189	0.0175494	0.00211262	2.80027e-16	503190	ebi-a-GCST90029003	rs291040	C	T	0.329438	White blood cell count || id:ebi-a-GCST90029003	69.0052
16	86016026	0.0187031	0.00236253	3.29989e-15	503190	ebi-a-GCST90029003	rs9933582	G	T	0.231141	White blood cell count || id:ebi-a-GCST90029003	62.6719
16	81609375	0.0143731	0.00201271	2.80027e-12	503190	ebi-a-GCST90029003	rs9937613	C	T	0.58465	White blood cell count || id:ebi-a-GCST90029003	50.9963
16	85783903	-0.0119263	0.0021076	1.89998e-08	503190	ebi-a-GCST90029003	rs301144	G	A	0.623868	White blood cell count || id:ebi-a-GCST90029003	32.021
16	30485393	0.0333586	0.0019902	2.09991e-63	503190	ebi-a-GCST90029003	rs11574938	C	G	0.517187	White blood cell count || id:ebi-a-GCST90029003	280.946
16	50160737	-0.0177759	0.0027317	7.39946e-11	503190	ebi-a-GCST90029003	rs75859969	C	A	0.156437	White blood cell count || id:ebi-a-GCST90029003	42.3445
16	1366425	0.0178325	0.00222463	2.09991e-15	503190	ebi-a-GCST90029003	rs2369842	T	G	0.271824	White blood cell count || id:ebi-a-GCST90029003	64.2553
16	28096106	0.0139132	0.00218531	4.90004e-11	503190	ebi-a-GCST90029003	rs205441	T	G	0.712795	White blood cell count || id:ebi-a-GCST90029003	40.5348
16	67221444	-0.0413797	0.00761627	4.39997e-08	503190	ebi-a-GCST90029003	rs34746889	C	G	0.017484	White blood cell count || id:ebi-a-GCST90029003	29.5182
16	84582965	0.0288181	0.00238861	2.19989e-34	503190	ebi-a-GCST90029003	rs247826	T	C	0.221502	White blood cell count || id:ebi-a-GCST90029003	145.559
17	4976942	-0.0173402	0.00197433	1.29987e-18	503190	ebi-a-GCST90029003	rs11655446	G	C	0.480137	White blood cell count || id:ebi-a-GCST90029003	77.1381
17	7742601	-0.0537615	0.00485913	4.10015e-29	503190	ebi-a-GCST90029003	rs74480102	A	G	0.042884	White blood cell count || id:ebi-a-GCST90029003	122.412
17	27962197	0.0179616	0.0019975	1.99986e-18	503190	ebi-a-GCST90029003	rs55797987	A	G	0.454626	White blood cell count || id:ebi-a-GCST90029003	80.8568
17	40595927	-0.0136114	0.00199352	1e-11	503190	ebi-a-GCST90029003	rs12603201	T	C	0.574235	White blood cell count || id:ebi-a-GCST90029003	46.6192
17	41172481	-0.0157203	0.00211419	1.50003e-13	503190	ebi-a-GCST90029003	rs28678167	T	G	0.319009	White blood cell count || id:ebi-a-GCST90029003	55.2884
17	72761242	-0.0103598	0.00197369	2.80001e-08	503190	ebi-a-GCST90029003	rs16978176	C	T	0.469122	White blood cell count || id:ebi-a-GCST90029003	27.5515
17	1328217	0.0151182	0.00213844	6.59933e-12	503190	ebi-a-GCST90029003	rs7220504	A	T	0.692953	White blood cell count || id:ebi-a-GCST90029003	49.9811
17	2014984	-0.030035	0.00244784	3.10027e-34	503190	ebi-a-GCST90029003	rs3760231	C	T	0.202688	White blood cell count || id:ebi-a-GCST90029003	150.553
17	2726592	0.016049	0.00264062	2e-10	503190	ebi-a-GCST90029003	rs59016776	C	A	0.168676	White blood cell count || id:ebi-a-GCST90029003	36.9389
17	74477178	-0.0182287	0.00280753	4e-10	503190	ebi-a-GCST90029003	rs3809698	A	G	0.856725	White blood cell count || id:ebi-a-GCST90029003	42.1563
17	4612866	0.0143602	0.00215875	1.99986e-11	503190	ebi-a-GCST90029003	rs8071086	G	A	0.294435	White blood cell count || id:ebi-a-GCST90029003	44.2503
17	16213000	-0.0185217	0.00197108	4.90004e-20	503190	ebi-a-GCST90029003	rs11655325	G	A	0.51359	White blood cell count || id:ebi-a-GCST90029003	88.2985
17	17707105	-0.0199498	0.00201196	3.29989e-24	503190	ebi-a-GCST90029003	rs3818717	C	T	0.590258	White blood cell count || id:ebi-a-GCST90029003	98.3192
17	38175553	0.0919464	0.00202315	1e-200	503190	ebi-a-GCST90029003	rs709592	T	C	0.387488	White blood cell count || id:ebi-a-GCST90029003	2065.44
17	81084522	0.0181483	0.00216188	2.70023e-17	503190	ebi-a-GCST90029003	rs9747839	G	C	0.477204	White blood cell count || id:ebi-a-GCST90029003	70.4707
17	37807698	-0.0242038	0.00226653	4.19952e-26	503190	ebi-a-GCST90029003	rs9972882	C	A	0.747413	White blood cell count || id:ebi-a-GCST90029003	114.037
17	56385573	0.0966115	0.00877433	1.80011e-28	503190	ebi-a-GCST90029003	rs138284624	T	C	0.012836	White blood cell count || id:ebi-a-GCST90029003	121.235
17	57879610	0.0308892	0.00197485	4.19952e-57	503190	ebi-a-GCST90029003	rs2777895	G	A	0.550258	White blood cell count || id:ebi-a-GCST90029003	244.65
17	72695211	0.0267117	0.00246824	6.00067e-29	503190	ebi-a-GCST90029003	rs2084312	T	C	0.800397	White blood cell count || id:ebi-a-GCST90029003	117.119
18	20771130	0.0159904	0.00198659	7.8001e-16	503190	ebi-a-GCST90029003	rs4800151	A	G	0.465935	White blood cell count || id:ebi-a-GCST90029003	64.7891
18	67519204	-0.013203	0.00198225	4.10015e-11	503190	ebi-a-GCST90029003	rs1790963	A	C	0.532298	White blood cell count || id:ebi-a-GCST90029003	44.3638
18	74072245	-0.0303715	0.00397456	3.40017e-15	503190	ebi-a-GCST90029003	rs72973711	T	A	0.066575	White blood cell count || id:ebi-a-GCST90029003	58.3921
18	51762866	0.0144938	0.00202693	1.10002e-12	503190	ebi-a-GCST90029003	rs527544	T	G	0.424429	White blood cell count || id:ebi-a-GCST90029003	51.1313
18	77563334	0.0160054	0.00243013	1.80011e-11	503190	ebi-a-GCST90029003	rs11665567	A	G	0.209454	White blood cell count || id:ebi-a-GCST90029003	43.3785
18	21857742	-0.0317838	0.00525284	1.09999e-09	503190	ebi-a-GCST90029003	rs76786413	T	A	0.037297	White blood cell count || id:ebi-a-GCST90029003	36.612
18	42244804	-0.0140712	0.00210935	1.59993e-11	503190	ebi-a-GCST90029003	rs2852771	G	A	0.671812	White blood cell count || id:ebi-a-GCST90029003	44.5005
18	43832115	-0.0182473	0.00228371	8.00018e-16	503190	ebi-a-GCST90029003	rs62098160	C	T	0.748609	White blood cell count || id:ebi-a-GCST90029003	63.8433
18	48147876	0.0185552	0.00205526	2.29985e-20	503190	ebi-a-GCST90029003	rs1025688	A	G	0.37404	White blood cell count || id:ebi-a-GCST90029003	81.5075
18	19717701	0.0194112	0.00366016	4.70002e-08	503190	ebi-a-GCST90029003	rs8099745	T	C	0.080335	White blood cell count || id:ebi-a-GCST90029003	28.1258
18	60920854	-0.0514502	0.0058633	4.79954e-19	503190	ebi-a-GCST90029003	rs17758695	T	C	0.02932	White blood cell count || id:ebi-a-GCST90029003	76.9999
19	7827830	-0.0314044	0.0027706	2.90001e-31	503190	ebi-a-GCST90029003	rs571497	A	G	0.153341	White blood cell count || id:ebi-a-GCST90029003	128.479
19	16416657	0.0138922	0.00222761	1.5e-10	503190	ebi-a-GCST90029003	rs73016721	T	A	0.273711	White blood cell count || id:ebi-a-GCST90029003	38.8923
19	45742094	-0.0420343	0.00225753	4.30031e-81	503190	ebi-a-GCST90029003	rs11673093	A	G	0.260175	White blood cell count || id:ebi-a-GCST90029003	346.689
19	3272088	-0.0378242	0.00666092	7.39997e-09	503190	ebi-a-GCST90029003	rs117948041	A	G	0.027128	White blood cell count || id:ebi-a-GCST90029003	32.2456
19	1085966	0.0187977	0.00204536	1.29987e-20	503190	ebi-a-GCST90029003	rs3761028	G	A	0.613062	White blood cell count || id:ebi-a-GCST90029003	84.4637
19	42593716	0.0220745	0.00306246	2.60016e-13	503190	ebi-a-GCST90029003	rs16975663	G	A	0.118468	White blood cell count || id:ebi-a-GCST90029003	51.9566
19	44153100	-0.0598069	0.00272349	5.90201e-111	503190	ebi-a-GCST90029003	rs4760	G	A	0.155456	White blood cell count || id:ebi-a-GCST90029003	482.226
19	47629264	-0.0226068	0.00323037	5.10035e-12	503190	ebi-a-GCST90029003	rs309190	C	T	0.894021	White blood cell count || id:ebi-a-GCST90029003	48.9749
19	51738917	-0.0239795	0.00239112	2.90001e-24	503190	ebi-a-GCST90029003	rs35112940	A	G	0.21826	White blood cell count || id:ebi-a-GCST90029003	100.572
19	10391611	-0.0256163	0.00224769	1.10002e-29	503190	ebi-a-GCST90029003	rs2358581	G	T	0.734189	White blood cell count || id:ebi-a-GCST90029003	129.885
19	16495774	-0.039044	0.0024306	1.10002e-61	503190	ebi-a-GCST90029003	rs2290669	C	A	0.791958	White blood cell count || id:ebi-a-GCST90029003	258.037
19	3220857	-0.0458003	0.00483785	5.10035e-21	503190	ebi-a-GCST90029003	rs12461480	T	C	0.044815	White blood cell count || id:ebi-a-GCST90029003	89.6256
19	49120774	-0.0157371	0.0022687	3.29989e-12	503190	ebi-a-GCST90029003	rs430989	G	T	0.257627	White blood cell count || id:ebi-a-GCST90029003	48.1166
20	8140925	-0.0111985	0.00199126	2.69998e-09	503190	ebi-a-GCST90029003	rs2327028	T	C	0.472352	White blood cell count || id:ebi-a-GCST90029003	31.6274
20	8604181	-0.021592	0.001981	1.9002e-28	503190	ebi-a-GCST90029003	rs6055955	T	C	0.507725	White blood cell count || id:ebi-a-GCST90029003	118.8
20	36807045	0.0149203	0.00259483	2.5e-09	503190	ebi-a-GCST90029003	rs6023717	G	T	0.176827	White blood cell count || id:ebi-a-GCST90029003	33.0626
20	39911903	0.0150378	0.00264195	2.59998e-08	503190	ebi-a-GCST90029003	rs8121001	G	C	0.16907	White blood cell count || id:ebi-a-GCST90029003	32.3981
20	49205095	-0.0125674	0.00198609	1.79999e-10	503190	ebi-a-GCST90029003	rs1060402	A	G	0.517631	White blood cell count || id:ebi-a-GCST90029003	40.0399
20	62229989	0.0110692	0.00202916	3.50002e-08	503190	ebi-a-GCST90029003	rs381331	A	G	0.609265	White blood cell count || id:ebi-a-GCST90029003	29.7577
20	1931582	-0.0145255	0.00212962	6.59933e-12	503190	ebi-a-GCST90029003	rs6045615	C	A	0.327757	White blood cell count || id:ebi-a-GCST90029003	46.522
20	11177055	-0.0259812	0.00463756	2.59998e-09	503190	ebi-a-GCST90029003	rs34952318	A	G	0.049115	White blood cell count || id:ebi-a-GCST90029003	31.3862
20	32557172	0.0123105	0.00201707	3.09999e-10	503190	ebi-a-GCST90029003	rs6142068	C	T	0.589306	White blood cell count || id:ebi-a-GCST90029003	37.2486
20	39272737	0.0252087	0.00205341	3.69999e-35	503190	ebi-a-GCST90029003	rs4812448	C	T	0.619133	White blood cell count || id:ebi-a-GCST90029003	150.713
20	42200936	-0.0241265	0.00405928	1.6e-09	503190	ebi-a-GCST90029003	rs72626512	G	A	0.067705	White blood cell count || id:ebi-a-GCST90029003	35.3257
21	16371102	-0.0174961	0.0027484	3.19963e-11	503190	ebi-a-GCST90029003	rs1997577	T	A	0.154942	White blood cell count || id:ebi-a-GCST90029003	40.525
21	40467643	-0.0184336	0.00222495	2.09991e-17	503190	ebi-a-GCST90029003	rs2836884	C	T	0.276271	White blood cell count || id:ebi-a-GCST90029003	68.6404
21	47655027	-0.0141601	0.00202429	1.10002e-12	503190	ebi-a-GCST90029003	rs2298695	C	A	0.395869	White blood cell count || id:ebi-a-GCST90029003	48.9313
21	37702279	0.0176529	0.00286885	6.89922e-11	503190	ebi-a-GCST90029003	rs4817795	G	A	0.141596	White blood cell count || id:ebi-a-GCST90029003	37.8631
22	24250355	0.0126572	0.0020327	1.09999e-09	503190	ebi-a-GCST90029003	rs4820572	C	T	0.611399	White blood cell count || id:ebi-a-GCST90029003	38.7729
22	24642797	-0.0156491	0.00223702	3.40017e-13	503190	ebi-a-GCST90029003	rs34303680	G	C	0.272574	White blood cell count || id:ebi-a-GCST90029003	48.9372
22	21980257	-0.015265	0.0025135	1.79999e-09	503190	ebi-a-GCST90029003	rs5754422	G	A	0.191908	White blood cell count || id:ebi-a-GCST90029003	36.8838
22	17622618	0.0153933	0.00240421	8.00018e-11	503190	ebi-a-GCST90029003	rs35336534	T	C	0.215938	White blood cell count || id:ebi-a-GCST90029003	40.9938
22	19971552	0.0221131	0.00215068	1e-25	503190	ebi-a-GCST90029003	rs758374	C	T	0.304507	White blood cell count || id:ebi-a-GCST90029003	105.718
22	31821719	0.0151379	0.00198341	2.90001e-15	503190	ebi-a-GCST90029003	rs926928	A	G	0.52385	White blood cell count || id:ebi-a-GCST90029003	58.2514
22	39552075	-0.0216917	0.00199216	3.69999e-27	503190	ebi-a-GCST90029003	rs139407	A	G	0.450194	White blood cell count || id:ebi-a-GCST90029003	118.56
22	43549739	0.0148997	0.00202906	3.69999e-13	503190	ebi-a-GCST90029003	rs138909	A	T	0.394181	White blood cell count || id:ebi-a-GCST90029003	53.9219
22	18213057	0.0164566	0.00198698	4.10015e-17	503190	ebi-a-GCST90029003	rs8919	A	G	0.456849	White blood cell count || id:ebi-a-GCST90029003	68.5951
22	42546447	0.0116411	0.00207022	2.39999e-08	503190	ebi-a-GCST90029003	rs2070904	T	C	0.496497	White blood cell count || id:ebi-a-GCST90029003	31.6195
1	55520408	0.032627	0.00417078	5.19996e-15	115082	ebi-a-GCST90092839	rs553741	C	G	0.645268	Phospholipid levels in IDL || id:ebi-a-GCST90092839	61.1955
1	220970028	0.0312727	0.00436059	7.39946e-13	115082	ebi-a-GCST90092839	rs2642438	G	A	0.70385	Phospholipid levels in IDL || id:ebi-a-GCST90092839	51.4328
1	234851165	0.028923	0.00398246	3.80014e-13	115082	ebi-a-GCST90092839	rs496654	C	A	0.51724	Phospholipid levels in IDL || id:ebi-a-GCST90092839	52.7453
1	55505647	-0.327491	0.0151697	2.30144e-103	115082	ebi-a-GCST90092839	rs11591147	T	G	0.017457	Phospholipid levels in IDL || id:ebi-a-GCST90092839	466.063
1	55526428	0.0947171	0.0111443	1.9002e-17	115082	ebi-a-GCST90092839	rs11206517	G	T	0.033012	Phospholipid levels in IDL || id:ebi-a-GCST90092839	72.2356
1	25713234	0.0234801	0.00398159	3.69999e-09	115082	ebi-a-GCST90092839	rs1293261	T	A	0.525176	Phospholipid levels in IDL || id:ebi-a-GCST90092839	34.7766
1	62999675	0.0367277	0.00416101	1.10002e-18	115082	ebi-a-GCST90092839	rs7534572	G	C	0.64747	Phospholipid levels in IDL || id:ebi-a-GCST90092839	77.9094
1	109817590	-0.101234	0.00478991	3.80014e-99	115082	ebi-a-GCST90092839	rs12740374	T	G	0.221064	Phospholipid levels in IDL || id:ebi-a-GCST90092839	446.682
2	20371380	-0.0253831	0.00402174	2.80001e-10	115082	ebi-a-GCST90092839	rs907866	A	G	0.443212	Phospholipid levels in IDL || id:ebi-a-GCST90092839	39.8347
2	21288321	0.112271	0.00516925	1.39959e-104	115082	ebi-a-GCST90092839	rs562338	G	A	0.819616	Phospholipid levels in IDL || id:ebi-a-GCST90092839	471.715
2	44072576	-0.0476488	0.00426446	5.50047e-29	115082	ebi-a-GCST90092839	rs4299376	T	G	0.676277	Phospholipid levels in IDL || id:ebi-a-GCST90092839	124.846
4	69340991	0.0282249	0.00464866	1.29999e-09	115082	ebi-a-GCST90092839	rs4860948	A	T	0.244338	Phospholipid levels in IDL || id:ebi-a-GCST90092839	36.8646
5	52106278	-0.0553027	0.0100093	3.29997e-08	115082	ebi-a-GCST90092839	rs1499279	G	T	0.041623	Phospholipid levels in IDL || id:ebi-a-GCST90092839	30.5271
5	122827953	-0.0240505	0.00401109	2e-09	115082	ebi-a-GCST90092839	rs1500188	G	A	0.450404	Phospholipid levels in IDL || id:ebi-a-GCST90092839	35.952
5	74651084	0.0569534	0.00403183	2.60016e-45	115082	ebi-a-GCST90092839	rs3846662	G	A	0.424111	Phospholipid levels in IDL || id:ebi-a-GCST90092839	199.542
5	74472939	0.0410887	0.00414971	4.10015e-23	115082	ebi-a-GCST90092839	rs7707394	A	G	0.357075	Phospholipid levels in IDL || id:ebi-a-GCST90092839	98.0414
5	156397673	0.0355892	0.00412639	6.4003e-18	115082	ebi-a-GCST90092839	rs6882345	A	G	0.632836	Phospholipid levels in IDL || id:ebi-a-GCST90092839	74.3868
6	35003603	-0.0221377	0.00403678	4.20001e-08	115082	ebi-a-GCST90092839	rs2820232	T	G	0.430381	Phospholipid levels in IDL || id:ebi-a-GCST90092839	30.0743
6	160567928	-0.036706	0.0050097	2.39994e-13	115082	ebi-a-GCST90092839	rs3798167	T	G	0.200093	Phospholipid levels in IDL || id:ebi-a-GCST90092839	53.6847
6	26267755	0.0242573	0.00398651	1.2e-09	115082	ebi-a-GCST90092839	rs7773004	G	A	0.497283	Phospholipid levels in IDL || id:ebi-a-GCST90092839	37.0254
6	32601807	0.0499703	0.00599888	8.10028e-17	115082	ebi-a-GCST90092839	rs147841808	G	C	0.132301	Phospholipid levels in IDL || id:ebi-a-GCST90092839	69.3879
7	1081442	-0.0312172	0.00405653	1.39991e-14	115082	ebi-a-GCST90092839	rs10282584	T	C	0.410979	Phospholipid levels in IDL || id:ebi-a-GCST90092839	59.2214
7	44584551	0.0296588	0.00514309	8.10009e-09	115082	ebi-a-GCST90092839	rs10260606	C	G	0.182652	Phospholipid levels in IDL || id:ebi-a-GCST90092839	33.2551
8	116658583	-0.025445	0.00445204	1.09999e-08	115082	ebi-a-GCST90092839	rs2737245	T	G	0.278602	Phospholipid levels in IDL || id:ebi-a-GCST90092839	32.6653
8	9187242	0.0416608	0.00662303	3.2e-10	115082	ebi-a-GCST90092839	rs1461729	G	A	0.899237	Phospholipid levels in IDL || id:ebi-a-GCST90092839	39.5678
8	126506694	-0.0500565	0.00413596	1e-33	115082	ebi-a-GCST90092839	rs112875651	A	G	0.392379	Phospholipid levels in IDL || id:ebi-a-GCST90092839	146.477
9	107661742	-0.0260889	0.00452243	8e-09	115082	ebi-a-GCST90092839	rs2740488	C	A	0.265313	Phospholipid levels in IDL || id:ebi-a-GCST90092839	33.2788
9	136149711	0.0597755	0.00515221	4.00037e-31	115082	ebi-a-GCST90092839	rs115478735	T	A	0.183304	Phospholipid levels in IDL || id:ebi-a-GCST90092839	134.604
10	64934548	0.0246167	0.00398809	6.69993e-10	115082	ebi-a-GCST90092839	rs10822145	T	C	0.476857	Phospholipid levels in IDL || id:ebi-a-GCST90092839	38.1004
10	113921825	-0.0300614	0.0044365	1.20005e-11	115082	ebi-a-GCST90092839	rs2792735	A	G	0.72034	Phospholipid levels in IDL || id:ebi-a-GCST90092839	45.9132
11	5701074	0.0444549	0.00775779	1e-08	115082	ebi-a-GCST90092839	rs11601507	A	C	0.069168	Phospholipid levels in IDL || id:ebi-a-GCST90092839	32.837
11	126223122	0.0543478	0.00861223	2.80001e-10	115082	ebi-a-GCST90092839	rs112819436	G	A	0.056983	Phospholipid levels in IDL || id:ebi-a-GCST90092839	39.8229
11	61557826	-0.0740634	0.00418568	4.60045e-70	115082	ebi-a-GCST90092839	rs102274	C	T	0.343868	Phospholipid levels in IDL || id:ebi-a-GCST90092839	313.094
12	9133256	0.0279686	0.00478247	5e-09	115082	ebi-a-GCST90092839	rs80017394	G	A	0.224972	Phospholipid levels in IDL || id:ebi-a-GCST90092839	34.2009
12	112007756	0.0276945	0.00398973	3.90032e-12	115082	ebi-a-GCST90092839	rs653178	T	C	0.516036	Phospholipid levels in IDL || id:ebi-a-GCST90092839	48.1837
12	121426478	0.0345771	0.00431937	1.20005e-15	115082	ebi-a-GCST90092839	rs1169292	T	C	0.310497	Phospholipid levels in IDL || id:ebi-a-GCST90092839	64.082
13	32976654	-0.0272817	0.0042114	9.30037e-11	115082	ebi-a-GCST90092839	rs61946991	C	A	0.451649	Phospholipid levels in IDL || id:ebi-a-GCST90092839	41.9653
15	58620695	0.0282543	0.00415224	1e-11	115082	ebi-a-GCST90092839	rs261274	C	A	0.639963	Phospholipid levels in IDL || id:ebi-a-GCST90092839	46.3025
15	58678720	-0.127848	0.00419461	1e-200	115082	ebi-a-GCST90092839	rs261290	C	T	0.654645	Phospholipid levels in IDL || id:ebi-a-GCST90092839	928.976
15	58725839	0.098838	0.00439163	3.59749e-112	115082	ebi-a-GCST90092839	rs633695	G	A	0.292354	Phospholipid levels in IDL || id:ebi-a-GCST90092839	506.52
16	72079657	-0.0350301	0.00505836	4.40048e-12	115082	ebi-a-GCST90092839	rs77303550	T	C	0.192705	Phospholipid levels in IDL || id:ebi-a-GCST90092839	47.9582
16	15054534	0.0294849	0.00479365	7.69999e-10	115082	ebi-a-GCST90092839	rs56015824	A	T	0.654366	Phospholipid levels in IDL || id:ebi-a-GCST90092839	37.8326
17	45763073	0.0302565	0.00399679	3.69999e-14	115082	ebi-a-GCST90092839	rs4794048	C	A	0.480798	Phospholipid levels in IDL || id:ebi-a-GCST90092839	57.3079
17	67081278	0.162289	0.0133949	8.69961e-34	115082	ebi-a-GCST90092839	rs77542162	G	A	0.022666	Phospholipid levels in IDL || id:ebi-a-GCST90092839	146.791
17	67191270	-0.0407919	0.00594318	6.70039e-12	115082	ebi-a-GCST90092839	rs72631343	G	C	0.129021	Phospholipid levels in IDL || id:ebi-a-GCST90092839	47.1097
17	64195431	0.0815114	0.0112603	4.49987e-13	115082	ebi-a-GCST90092839	rs75003668	G	A	0.033354	Phospholipid levels in IDL || id:ebi-a-GCST90092839	52.4007
17	41926126	-0.0791766	0.0114052	3.90032e-12	115082	ebi-a-GCST90092839	rs72836561	T	C	0.031482	Phospholipid levels in IDL || id:ebi-a-GCST90092839	48.1934
18	47109955	0.142511	0.0174036	2.60016e-16	115082	ebi-a-GCST90092839	rs77960347	G	A	0.013234	Phospholipid levels in IDL || id:ebi-a-GCST90092839	67.0531
18	47160953	0.0337291	0.00523219	1.09999e-10	115082	ebi-a-GCST90092839	rs7241918	T	G	0.8229	Phospholipid levels in IDL || id:ebi-a-GCST90092839	41.5568
19	45173951	-0.11626	0.00922763	2.09991e-36	115082	ebi-a-GCST90092839	rs28807203	C	A	0.049207	Phospholipid levels in IDL || id:ebi-a-GCST90092839	158.738
19	45358353	0.0486337	0.00402835	1.50003e-33	115082	ebi-a-GCST90092839	rs10410835	C	T	0.523103	Phospholipid levels in IDL || id:ebi-a-GCST90092839	145.754
19	45413233	-0.458572	0.00732888	1e-200	115082	ebi-a-GCST90092839	rs1065853	T	G	0.080581	Phospholipid levels in IDL || id:ebi-a-GCST90092839	3915.07
19	19379549	-0.0862887	0.00757487	4.60045e-30	115082	ebi-a-GCST90092839	rs58542926	T	C	0.074399	Phospholipid levels in IDL || id:ebi-a-GCST90092839	129.765
19	45215081	-0.10993	0.0141426	7.70016e-15	115082	ebi-a-GCST90092839	rs111278137	A	G	0.021614	Phospholipid levels in IDL || id:ebi-a-GCST90092839	60.4191
19	45412955	0.147255	0.0121523	8.49963e-34	115082	ebi-a-GCST90092839	rs1081105	C	A	0.027621	Phospholipid levels in IDL || id:ebi-a-GCST90092839	146.833
19	11227480	0.031875	0.00405258	3.69999e-15	115082	ebi-a-GCST90092839	rs2738447	C	A	0.59318	Phospholipid levels in IDL || id:ebi-a-GCST90092839	61.8639
19	45254168	0.0491965	0.00596991	1.69981e-16	115082	ebi-a-GCST90092839	rs8103315	A	C	0.135788	Phospholipid levels in IDL || id:ebi-a-GCST90092839	67.9099
19	11197261	-0.157234	0.00611595	9.28966e-146	115082	ebi-a-GCST90092839	rs12151108	A	G	0.119677	Phospholipid levels in IDL || id:ebi-a-GCST90092839	660.945
20	44590298	-0.0461268	0.00512527	2.29985e-19	115082	ebi-a-GCST90092839	rs6073972	G	C	0.186129	Phospholipid levels in IDL || id:ebi-a-GCST90092839	80.9978
20	17844684	-0.0280546	0.00420613	2.60016e-11	115082	ebi-a-GCST90092839	rs2618566	T	G	0.660294	Phospholipid levels in IDL || id:ebi-a-GCST90092839	44.488
20	39189838	-0.0240388	0.00435779	3.50002e-08	115082	ebi-a-GCST90092839	rs6102038	T	C	0.307351	Phospholipid levels in IDL || id:ebi-a-GCST90092839	30.4294
20	39678289	0.0219064	0.00398924	4e-08	115082	ebi-a-GCST90092839	rs6016505	T	C	0.549538	Phospholipid levels in IDL || id:ebi-a-GCST90092839	30.1552
1	62999675	0.0270433	0.00426703	2.30001e-10	115082	ebi-a-GCST90092856	rs7534572	G	C	0.64747	Cholesterol levels in large LDL || id:ebi-a-GCST90092856	40.1669
[truncated: 1,287 more rows]

## Sheet: Table S5
Table S5. MR association of genetically proxies for antihypertensive drugs with hypertension.
Drugs	MR-IVW				Pleiotropy test	Steiger test
	OR	95% CI	P value	P_fdr value		P value	Direction
Antiadrenergic agents	0.985509	0.9842-0.9868	4.28388e-110	5.1406e-109	0.475536	3.61536e-169	TRUE
Alpha-adrenoceptor blockers	0.984211	0.9811-0.9873	2.90943e-23	6.9825e-23	0.689268	5.68922e-89	TRUE
Angiotensin II receptor antagonists	0.9830*	0.9718-0.9944	0.0034726	0.0034726	NA	6.172e-164	TRUE
Angiotensin converting enzyme inhibitors	0.98283	0.9779-0.9878	1.54875e-11	2.0651e-11	0.946772	0	TRUE
Beta-adrenoceptor blockers	0.983582	0.9807-0.9864	3.41285e-29	1.0238e-28	0.814557	5.90424e-85	TRUE
Calcium channel blockers	0.983692	0.9821-0.9852	1.45564e-93	5.8224e-93	0.582515	3.01726e-68	TRUE
Centrally acting antihypertensives	0.985723	0.9844-0.9870	1.38774e-100	8.3262e-100	0.380909	1.07086e-241	TRUE
Loop diuretics	0.983596	0.9800-0.9871	3.6798e-19	6.3082e-19	0.240844	2.52318e-87	TRUE
PSDs and aldosterone antagonists	0.983728	0.9795-0.9880	1.11964e-13	1.6794e-13	0.858093	9.48206e-105	TRUE
Renin inhibitors	0.982205	0.9753-0.9892	5.99519e-07	7.19424e-07	NA	2.66479e-85	TRUE
Thiazides and related diuretics	0.988269	0.9819-0.9947	0.00035633	0.000388724	0.658744	2.31621e-115	TRUE
Vasodilator antihypertensives	0.986967	0.9841-0.9898	3.17639e-19	6.3082e-19	0.458228	2.16899e-110	TRUE
Abbreviations: CI, confidence interval; MR, mendelian randomization; MR-IVW, inverse-variance weighted MR analysis; NA, not available; OR, odds ratio; P_val, p-value.
OR represent the risk of hypertension change per 1 mmHg reduction in SBP caused by antihypertensive drug.
*: Wald ratio MR analysis result.

## Sheet: Table S6
Table S6. MR association of genetically proxies for antihypertensive drugs with CAD.
Drugs	MR-IVW				Pleiotropy test	Steiger test
	OR	95% CI	P value	P_fdr value		P value	Direction
Antiadrenergic agents	0.956008	0.9454-0.9667	2.35432e-15	2.8252e-14	0.4858	9.66255e-195	TRUE
Alpha-adrenoceptor blockers	0.98265	0.9422-1.0248	0.4138	0.45141	0.4066	8.73958e-153	TRUE
Angiotensin II receptor antagonists	1.00246	0.9106-1.1036	0.96	0.96	NA	2.84378e-97	TRUE
Angiotensin converting enzyme inhibitors	0.961499	0.9364-0.9872	0.00357752	0.007155	0.3654	4.9772e-97	TRUE
Beta-adrenoceptor blockers	0.94893	0.9356-0.9624	3.53098e-13	2.1186e-12	0.7822	5.78226e-74	TRUE
Calcium channel blockers	0.973312	0.9609-0.9859	3.44504e-05	8.268e-05	0.2936	1.4589e-134	TRUE
Centrally acting antihypertensives	0.959051	0.9478-0.9704	3.97588e-12	1.5904e-11	0.5095	1.11932e-60	TRUE
Loop diuretics	0.959143	0.9240-0.9956	0.028316	0.042474	0.4808	6.50466e-85	TRUE
PSDs and aldosterone antagonists	0.95285	0.9358-0.9702	1.61142e-07	4.8342e-07	0.8672	2.1327e-77	TRUE
Renin inhibitors	0.962568	0.9073-1.0212	0.206038	0.247248	NA	2.88659e-101	TRUE
Thiazides and related diuretics	0.928057	0.8800-0.9787	0.00588748	0.010093	0.9106	2.07996e-84	TRUE
Vasodilator antihypertensives	0.954619	0.9120-0.9992	0.0462391	0.061652	0.3077	1.77122e-197	TRUE
Abbreviations: CAD, coronary artery disease; CI, confidence interval; MR, mendelian randomization; MR-IVW, inverse-variance weighted MR analysis; NA, not available; OR, odds ratio.
OR represent the risk of CAD change per 1 mmHg reduction in SBP caused by antihypertensive drug.
*: Wald ratio MR analysis result.

## Sheet: Table S7
Table S7. MR association of genetically proxies for antihypertensive drugs with kidney cancer and the sensitivity analysis results.
Drugs		MR-IVW				MR-Weighted median			MR-Egger			P value for Cochran Q test	P value for MR-PRESSO Global test	Pleiotropy test	Steiger test
	Number of SNP	OR	95% CI	P value	P_fdr value	OR	95% CI	P value	OR	95% CI	P value				P value	Direction
Antiadrenergic agents	83	0.969914	0.9397-1.0011	0.0587395	0.1761	0.959713	0.9134-1.0084	0.10309	0.995927	0.9253-1.0719	0.9137	0.973583	0.969	0.436817	1.11402e-78	TRUE
Alpha-adrenoceptor blockers	8	0.965616	0.8564-1.0888	0.567918	0.619527	0.980426	0.8309-1.1569	0.814866	0.900521	0.6306-1.2859	0.585225	0.57828	0.607	0.697518	1.00813e-156	TRUE
Angiotensin II receptor antagonists	1	0.7599*	0.5154-1.1204	0.165775	0.284229	NA	NA	NA	NA	NA	NA	NA	NA	NA	2.25268e-119	TRUE
Angiotensin converting enzyme inhibitors	6	1.1305	1.0036-1.2734	0.0434307	0.1736	1.22748	1.0532-1.4306	0.00870919	1.9795	1.1623-3.3713	0.065804	0.408591	0.436	0.101917	0	TRUE
Beta-adrenoceptor blockers	24	0.962336	0.9077-1.0203	0.198269	0.29745	0.950214	0.8762-1.0305	0.217036	0.926804	0.8083-1.0627	0.288011	0.859166	0.864	0.55719	5.86311e-116	TRUE
Calcium channel blockers	52	0.951059	0.9114-0.9925	0.0209648	0.126	0.952362	0.8924-1.0164	0.141523	0.932464	0.8386-1.0368	0.202321	0.93403	0.9305	0.692071	4.76758e-66	TRUE
Centrally acting antihypertensives	73	0.971021	0.9388-1.0044	0.0879487	0.21096	0.980812	0.9331-1.0310	0.446467	1.00599	0.9297-1.0885	0.882531	0.935437	0.9245	0.333974	2.62623e-75	TRUE
Loop diuretics	2	1.09529	0.8930-1.3433	0.382195	0.5096	NA	NA	NA	NA	NA	NA	0.765582	NA	NA	8.07243e-125	TRUE
PSDs and aldosterone antagonists	6	1.05976	0.9855-1.1397	0.117565	0.2352	1.07588	0.9874-1.1723	0.0949301	1.12254	0.9891-1.2740	0.14793	0.66992	0.7295	0.337478	3.20981e-235	TRUE
Renin inhibitors	2	1.11892	0.8035-1.5582	0.506035	0.6072	NA	NA	NA	NA	NA	NA	0.488014	NA	NA	9.32616e-90	TRUE
Thiazides and related diuretics	3	1.07001	0.8115-1.4109	0.631481	0.6315	0.980718	0.7789-1.2348	0.868425	1.12151	0.1986-6.3337	0.917805	0.153725	NA	0.965258	1.65715e-240	TRUE
Vasodilator antihypertensives	8	0.859295	0.7580-0.9742	0.0178541	0.126	0.866352	0.7418-1.0119	0.0701316	0.888193	0.5424-1.4543	0.654096	0.979158	0.981	0.896311	2.17487e-158	TRUE
Abbreviations: CI, confidence interval; MR, mendelian randomization; MR-IVW, inverse-variance weighted MR analysis; MR-PRESSO, MR-pleiotropy residual sum and outlier analysis; NA, not available; OR, odds ratio; RCC, renal cell carcinoma; SNP, single nucleotide polymorphisms.
OR represent the risk of RCC change per 1 mmHg reduction in SBP caused by antihypertensive drug.
*: Wald ratio MR analysis result.

## Sheet: Table S8
Table S8. MR association of genetically proxies for antihypertensive drugs with ccRCC.
Drugs	MR-IVW				Pleiotropy test	Steiger test
	OR	95% CI	P value	P_fdr value		P value	Direction
Antiadrenergic agents	0.943279	0.8977-0.9911	0.0207194	0.1242	0.2023	7.34556e-87	TRUE
Alpha-adrenoceptor blockers	1.00968	0.7861-1.2969	0.939853	0.9399	0.2023	2.49771e-95	TRUE
Angiotensin II receptor antagonists	0.7283*	0.3971-1.3356	0.305472	0.523714	NA	2.31134e-118	TRUE
Angiotensin converting enzyme inhibitors	1.22431	0.9930-1.5095	0.0581559	0.1794	0.1207	4.11753e-186	TRUE
Beta-adrenoceptor blockers	0.993734	0.9069-1.0889	0.892796	0.9399	0.2456	5.68067e-123	TRUE
Calcium channel blockers	0.940834	0.8790-1.0070	0.0786445	0.18864	0.273	1.57448e-76	TRUE
Centrally acting antihypertensives	0.932705	0.8848-0.9832	0.00963995	0.1152	0.2029	2.05617e-92	TRUE
Loop diuretics	1.05433	0.7684-1.4466	0.74307	0.9399	NA	2.78215e-69	TRUE
PSDs and aldosterone antagonists	1.06216	0.9483-1.1898	0.297436	0.523714	0.2633	1.98154e-122	TRUE
Renin inhibitors	0.9486	0.5659-1.5902	0.841384	0.9399	NA	4.0107e-103	TRUE
Thiazides and related diuretics	1.06473	0.7757-1.4614	0.799995	0.9399	0.8	4.10349e-100	TRUE
Vasodilator antihypertensives	0.82854	0.6811-1.0078	0.059842	0.1794	0.3587	1.74468e-67	TRUE
Abbreviations: ccRCC, clear cell renal cell carcinoma; CI, confidence interval; MR, mendelian randomization; MR-IVW, inverse-variance weighted MR analysis; NA, not available; OR, odds ratio.
OR represent the risk of ccRCC change per 1 mmHg reduction in SBP caused by antihypertensive drug.
*: Wald ratio MR analysis result.

## Sheet: Table S9
Table S9. MR association of genetically proxies for antihypertensive drugs with pRCC.
Drugs	MR-IVW				Pleiotropy test	Steiger test
	OR	95% CI	P value	P_fdr value		P value	Direction
Antiadrenergic agents	1.12564	0.9886-1.2817	0.0739471	0.2956	0.0639564	7.82614e-109	TRUE
Alpha-adrenoceptor blockers	1.07521	0.7306-1.5823	0.712974	0.8081	0.702328	1.01502e-98	TRUE
Angiotensin II receptor antagonists	0.3056*	0.0889-1.0503	0.0598143	0.2956	NA	4.0328e-123	TRUE
Angiotensin converting enzyme inhibitors	0.914595	0.6262-1.3358	0.644146	0.8081	0.309201	5.83596e-82	TRUE
Beta-adrenoceptor blockers	1.06375	0.8815-1.2837	0.51925	0.8081	0.305641	8.66978e-102	TRUE
Calcium channel blockers	1.0368	0.9001-1.1943	0.616361	0.8081	0.410663	2.04751e-108	TRUE
Centrally acting antihypertensives	1.143	0.9951-1.3128	0.0586101	0.2956	0.0867895	0	TRUE
Loop diuretics	1.7057*	0.6392-4.5515	0.286286	0.68712	NA	4.59282e-117	TRUE
PSDs and aldosterone antagonists	0.877433	0.3054-2.5210	0.808145	0.8081	NA	1.04124e-58	TRUE
Renin inhibitors	0.877433	0.3054-2.5210	0.8081	0.8081	NA	2.96773e-116	TRUE
Thiazides and related diuretics	0.853085	0.4466-1.6296	0.630376	0.8081	0.970656	6.75337e-102	TRUE
Vasodilator antihypertensives	1.41218	0.9082-2.1959	0.125433	0.3762	0.792334	1.37751e-122	TRUE
Abbreviations: CI, confidence interval; MR, mendelian randomization; MR-IVW, inverse-variance weighted MR analysis; NA, not available; OR, odds ratio; pRCC, papillary renal cell carcinoma.
OR represent the risk of pRCC change per 1 mmHg reduction in SBP caused by antihypertensive drug.
*: Wald ratio MR analysis result.

## Sheet: Table S10
Table S10. MR association of genetically proxies for antihypertensive drugs with chRCC.
Drugs	MR-IVW				Pleiotropy test	Steiger test
	OR	95% CI	P value	P_fdr value		P value	Direction
Antiadrenergic agents	0.912554	0.7663-1.0868	0.304662	0.52635	0.197381	6.98054e-123	TRUE
Alpha-adrenoceptor blockers	1.33124	0.7515-2.3581	0.326685	0.52635	0.54584	2.5918e-141	TRUE
Angiotensin II receptor antagonists	0.2625*	0.0403-1.7107	0.161945	0.52635	NA	4.94383e-95	TRUE
Angiotensin converting enzyme inhibitors	1.24045	0.7061-2.1792	0.453569	0.58104	0.341531	7.12963e-77	TRUE
Beta-adrenoceptor blockers	0.713715	0.4826-1.0556	0.0911788	0.52635	0.736586	1.53952e-120	TRUE
Calcium channel blockers	0.93017	0.7594-1.1393	0.484169	0.58104	0.109419	3.33177e-145	TRUE
Centrally acting antihypertensives	1.07957	0.9192-1.2680	0.350881	0.52635	0.118888	1.57493e-94	TRUE
Loop diuretics	0.833153	0.3188-2.1773	0.709566	0.774109	NA	6.40431e-172	TRUE
PSDs and aldosterone antagonists	0.838064	0.5933-1.1838	0.316095	0.52635	0.941675	7.07293e-246	TRUE
Renin inhibitors	2.23671	0.4652-10.7532	0.314967	0.52635	NA	4.55495e-93	TRUE
Thiazides and related diuretics	1.09267	0.4174-2.8603	0.856758	0.8568	0.710685	4.74719e-217	TRUE
Vasodilator antihypertensives	0.579095	0.3187-1.0521	0.0729328	0.52635	0.319112	2.90274e-302	TRUE
Abbreviations: chRCC, chromophobe renal cell carcinoma; CI, confidence interval; MR, mendelian randomization; MR-IVW, inverse-variance weighted MR analysis; OR, odds ratio.
OR represent the risk of chRCC change per 1 mmHg reduction in SBP caused by antihypertensive drug.
*: Wald ratio MR analysis result.

[truncated: 8 more sheets: Table S11, Table S12, Table S13, Table S14, Table S15, Table S16, Table S17, Table S18]
